# Supplementary material for: Knowledge domain and emerging trends in beta‐cell research: A bibliometric and knowledge‐map analysis
Source: Front Endocrinol (Lausanne). 2023 Jan 19;13:1086667. doi: 10.3389/fendo.2022.1086667 (PMC9892706; doi:10.3389/fendo.2022.1086667)
Supplement: Supplementary file 1 [file Table_1.xlsx]

## Sheet: FIGURE 2
year	number of papers
2002	2
2003	1
2004	143
2005	129
2006	183
2007	158
2008	204
2009	210
2010	236
2011	227
2012	249
2013	230
2014	261
2015	241
2016	230
2017	235
2018	232
2019	240
2020	270
2021	277
2022	140

## Sheet: Table 1&Figure 3
Rank	country	documents	total link strength
1	usa	1197	528
2	peoples r china	792	203
3	japan	472	142
4	england	366	215
5	south korea	286	67
6	canada	242	129
7	germany	228	133
8	sweden	197	130
9	switzerland	182	120
10	italy	174	110
11	belgium	166	125
12	france	165	103
13	spain	137	74
14	australia	124	73
15	denmark	106	71
16	israel	75	41
17	india	74	19
18	brazil	68	38
19	netherlands	42	34
20	iran	38	10
21	mexico	36	9
22	czech republic	27	9
23	ireland	27	23
24	turkey	27	9
25	austria	26	20
26	singapore	26	22
27	egypt	25	20
28	finland	25	20
29	thailand	21	11
30	saudi arabia	17	14
31	u arab emirates	17	5
32	poland	15	7
33	russia	15	9
34	pakistan	13	9
35	greece	11	5
36	norway	11	10
37	serbia	11	5
38	qatar	10	3
39	chile	9	7
40	south africa	9	7
41	portugal	8	4
42	slovakia	8	5
43	slovenia	8	5
44	wales	8	6
45	malaysia	7	4
46	bangladesh	6	5
47	hungary	6	6
48	new zealand	6	4
49	colombia	5	2
50	croatia	5	5
51	nigeria	5	4
52	algeria	4	2
53	kuwait	4	3
54	romania	4	0
55	ukraine	4	4
56	estonia	3	3
57	vietnam	3	2
58	belarus	2	2
59	bosnia & herceg	2	2
60	ethiopia	2	1
61	indonesia	2	1
62	luxembourg	2	2
63	morocco	2	2
64	tunisia	2	1
65	argentina	1	0
66	benin	1	1
67	cameroon	1	1
68	ecuador	1	0
69	ghana	1	1
70	iceland	1	1
71	iraq	1	1
72	jordan	1	1
73	lebanon	1	1
74	libya	1	0
75	malawi	1	1
76	monaco	1	1
77	mongolia	1	1
78	north korea	1	1
79	panama	1	1
80	philippines	1	1
81	sri lanka	1	0
82	sudan	1	1
83	venezuela	1	1

## Sheet: Table 1&Figure 4
Rank	organization	documents	citations	total link strength
1	univ libre bruxelles	89	5863	67
2	univ toronto	82	3951	55
3	univ geneva	77	4757	51
4	harvard univ	76	10918	50
5	nanjing med univ	74	1344	27
6	lund univ	72	3126	44
7	univ pisa	67	4321	54
8	vanderbilt univ	64	3984	37
9	karolinska inst	62	3134	43
10	univ oxford	58	3986	41
11	univ chicago	54	2210	30
12	univ penn	54	2948	39
13	univ copenhagen	52	1812	34
14	kyoto univ	50	1869	27
15	osaka univ	50	2531	30
16	chinese acad sci	47	888	29
17	univ michigan	47	1518	36
18	shanghai jiao tong univ	45	819	25
19	seoul natl univ	44	1075	26
20	univ london imperial coll sci technol & med	41	2743	30
21	kobe univ	40	1501	25
22	univ british columbia	40	1596	12
23	univ lausanne	40	2186	25
24	hebrew univ jerusalem	39	2192	29
25	univ ulster	39	1068	10
26	china med univ	37	1108	15
27	gunma univ	36	941	19
28	huazhong univ sci & technol	36	639	16
29	univ paris 05	35	1939	28
30	peking univ	34	721	20
31	washington univ	34	2266	13
32	tohoku univ	33	1796	17
33	uppsala univ	33	2354	11
34	wayne state univ	33	558	26
35	univ calif los angeles	32	2217	18
36	univ pittsburgh	32	1897	16
37	kyung hee univ	31	776	14
38	univ calif san francisco	30	2179	17
39	univ tokyo	30	1223	20
40	univ melbourne	29	982	23
41	univ montreal	29	947	19
42	columbia univ	28	2321	19
43	univ sao paulo	28	752	16
44	inserm	27	2275	20
45	sungkyunkwan univ	27	989	14
46	univ alberta	27	1131	16
47	juntendo univ	25	1788	13
48	univ calif san diego	25	2042	13
49	univ hlth network	25	1380	25
50	duke univ	24	1608	16
51	fudan univ	24	521	20
52	sun yat sen univ	24	451	17
53	univ illinois	24	806	17
54	univ miami	24	592	10
55	univ wisconsin	24	1940	11
56	zhejiang univ	24	389	7
57	free univ brussels	23	2143	10
58	john d dingell va med ctr	23	471	22
59	univ cambridge	23	829	11
60	univ exeter	23	654	11
61	univ tubingen	23	548	2
62	catholic univ louvain	22	1663	18
63	harvard med sch	22	492	19
64	imperial coll london	22	974	16
65	kawasaki med sch	22	483	3
66	kings coll london	22	604	9
67	natl taiwan univ	22	740	19
68	northwestern univ	22	893	15
69	shandong univ	22	323	10
70	yonsei univ	22	580	15
71	chonbuk natl univ	21	759	13
72	cnrs	21	1138	15
73	univ birmingham	21	292	16
74	capital med univ	20	227	13
75	catholic univ korea	20	830	12
76	stanford univ	20	1890	10
77	univ queensland	20	484	16
78	univ washington	20	792	11
79	yale univ	20	941	7
80	boston univ	19	963	14
81	ctr invest biomed red diabet & enfermedades metab	19	612	14
82	hannover med sch	19	1640	4
83	niddk	19	564	8
84	sichuan univ	19	377	6
85	cent s univ	18	524	5
86	chinese univ hong kong	18	528	5
87	kyushu univ	18	528	7
88	st michaels hosp	18	542	18
89	univ bristol	18	916	10
90	univ hosp geneva	18	1170	15
91	univ manchester	18	423	8
92	univ massachusetts	18	2422	7
93	univ nacl autonoma mexico	18	475	2
94	gachon univ	17	468	11
95	katholieke univ leuven	17	1110	11
96	keimyung univ	17	372	7
97	kyorin univ	17	627	10
98	novo nordisk as	17	985	15
99	oregon hlth & sci univ	17	479	11
100	univ barcelona	17	476	8
101	univ leicester	17	581	6
102	univ minnesota	17	140	7
103	univ sydney	17	687	12
104	churchill hosp	16	973	14
105	hadassah hebrew univ	16	854	14
106	massachusetts gen hosp	16	1224	15
107	mcgill univ	16	373	10
108	univ coll dublin	16	614	12
109	univ groningen	16	425	9
110	univ milan	16	341	5
111	curtin univ	15	405	4
112	indiana univ sch med	15	450	7
113	johns hopkins univ	15	1349	10
114	joslin diabet ctr	15	1215	14
115	kumamoto univ	15	448	7
116	qingdao univ	15	121	5
117	southern med univ	15	153	9
118	tel aviv univ	15	468	6
119	univ colorado	15	902	7
120	univ estadual campinas	15	353	10
121	univ florida	15	552	9
122	univ helsinki	15	650	8
123	univ miguel hernandez	15	231	13
124	charles univ prague	14	178	4
125	chinese acad med sci	14	231	8
126	inst salud carlos iii	14	188	10
127	jichi med univ	14	378	7
128	kyungpook natl univ	14	517	10
129	monash univ	14	391	13
130	newcastle univ	14	208	6
131	oita univ	14	652	5
132	st vincents inst med res	14	389	11
133	univ alabama birmingham	14	700	12
134	univ montpellier 2	14	864	13
135	univ zurich hosp	14	1254	11
136	xi an jiao tong univ	14	160	7
137	yeungnam univ	14	202	6
138	yokohama city univ	14	238	8
139	cnr	13	507	10
140	fourth mil med univ	13	178	8
141	hokkaido univ	13	299	8
142	korea food res inst	13	229	7
143	mahidol univ	13	110	4
144	nestle inst hlth sci	13	269	3
145	pusan natl univ	13	221	4
146	shanxi med univ	13	217	3
147	tianjin med univ	13	412	6
148	ucl	13	575	7
149	univ montpellier i	13	821	12
150	univ padua	13	762	10
151	univ strasbourg	13	446	10
152	case western reserve univ	12	403	12
153	childrens hosp philadelphia	12	646	12
154	cornell univ	12	331	8
155	csic	12	296	5
156	ctr med univ geneva	12	400	9
157	icahn sch med mt sinai	12	544	6
158	korea univ	12	167	7
159	louisiana state univ	12	245	8
160	michigan state univ	12	350	6
161	nanjing univ	12	305	11
162	nanyang technol univ	12	160	11
163	natl taiwan univ hosp	12	425	12
164	peninsula med sch	12	747	3
165	soochow univ	12	116	1
166	univ calif irvine	12	369	7
167	univ kentucky	12	679	1
168	univ maryland	12	289	8
169	univ miguel hernandez elche	12	864	8
170	wonkwang univ	12	496	11
171	baylor coll med	11	612	7
172	jeju natl univ	11	129	5
173	kanazawa univ	11	332	9
174	keio univ	11	251	9
175	med coll wisconsin	11	203	5
176	natl univ singapore	11	219	8
177	southeast univ	11	191	10
178	univ bremen	11	162	3
179	univ complutense madrid	11	259	6
180	univ paris 06	11	852	8
181	univ paris diderot	11	345	8
182	univ sharjah	11	50	3
183	univ shizuoka	11	215	3
184	univ siena	11	391	9
185	univ southern denmark	11	218	10
186	univ texas hlth sci ctr san antonio	11	381	7
187	wuhan univ	11	129	3
188	aarhus univ hosp	10	519	6
189	ajou univ	10	185	10
190	astrazeneca	10	294	7
191	chiba univ	10	121	7
192	cleveland clin	10	415	8
193	erasmus hosp	10	1119	10
194	eth	10	544	6
195	florida state univ	10	62	8
196	fujian med univ	10	97	1
197	garvan inst med res	10	248	6
198	indiana univ	10	663	5
199	ist sci san raffaele	10	472	6
200	mit	10	2057	9
201	nanjing univ chinese med	10	155	6
202	natl cheng kung univ	10	114	4
203	nyu	10	864	5
204	scripps res inst	10	443	5
205	second mil med univ	10	214	4
206	st vincents hosp	10	852	5
207	steno diabet ctr	10	938	9
208	univ basel	10	707	8
209	univ belgrade	10	121	0
210	univ lille	10	142	4
211	univ texas	10	548	8
212	univ texas sw med ctr dallas	10	459	2
213	univ utah	10	288	5
214	univ wurzburg	10	561	4
215	weizmann inst sci	10	444	4

## Sheet: Table 2&Figure 5A
Rank	author	documents	total link strength
1	eizirik, decio l.	62	48
2	marchetti, piero	53	48
3	rutter, guy a.	48	18
4	marselli, lorella	29	28
5	han, xiao	27	16
6	kowluru, anjaneyulu	27	1
7	flatt, peter r.	25	17
8	rorsman, patrik	25	13
9	berggren, per-olof	24	1
10	kaneto, hideaki	22	20
11	nadal, angel	22	19
12	scharfmann, raphael	22	4
13	dor, yuval	21	16
14	eliasson, lena	21	14
15	morgan, noel g.	21	13
16	zhu, yunxia	21	16
17	cnop, miriam	20	18
18	gurzov, esteban n.	19	12
19	kaku, kohei	19	19
20	newsholme, philip	19	9
21	bugliani, marco	18	18
22	kulkarni, rohit n.	18	3
23	mcclenaghan, neville h.	18	17
24	watada, hirotaka	18	16
25	inagaki, nobuya	17	2
26	seino, susumu	17	14
27	shimoda, masashi	17	17
28	wheeler, michael b.	17	6
29	wiederkehr, andreas	17	14
30	marroqui, laura	16	15
31	quesada, ivan	16	16
32	fujitani, yoshio	15	14
33	gaisano, herbert y.	15	9
34	johnson, james d.	15	4
35	kimura, tomohiko	15	15
36	maechler, pierre	15	2
37	park, byung-hyun	15	13
38	volchuk, allen	15	11
39	asahara, shun-ichiro	14	14
40	chen, chen	14	0
41	glaser, benjamin	14	14
42	kerr-conte, julie	14	14
43	kido, yoshiaki	14	14
44	obata, atsushi	14	13
45	pattou, francois	14	12
46	zhang, yi	14	13
47	alonso-magdalena, paloma	13	13
48	cunha, daniel a.	13	13
49	garcia-ocana, adolfo	13	6
50	liu, yunfeng	13	13
51	maedler, kathrin	13	1
52	regazzi, romano	13	8
53	soriano, sergi	13	12
54	wollheim, claes b.	13	9
55	abderrahmani, amar	12	7
56	bosco, domenico	12	9
57	colli, maikel l.	12	12
58	drews, gisela	12	0
59	eizirik, d. l.	12	0
60	hodson, david j.	12	9
61	kovar, jan	12	0
62	lee, myung-shik	12	1
63	philipson, louis h.	12	2
64	poitout, vincent	12	3
65	prentki, marc	12	3
66	song, mi-young	12	12
67	stewart, andrew f.	12	7
68	woo, minna	12	5
69	bonner-weir, susan	11	1
70	de marchi, umberto	11	8
71	magnuson, mark a.	11	7
72	mandrup-poulsen, thomas	11	2
73	matsuoka, taka-aki	11	9
74	miyatsuka, takeshi	11	10
75	ohara-imaizumi, mica	11	3
76	stoffers, doris a.	11	3
77	thomas, helen e.	11	2
78	xu, tao	11	0
79	alejandro, emilyn u.	10	4
80	gu, guoqiang	10	4
81	hiriart, marcia	10	0
82	igoillo-esteve, mariana	10	10
83	kaestner, klaus h.	10	5
84	kimura, toshihide	10	0
85	kojima, itaru	10	1
86	kwon, kang-beom	10	10
87	lenzen, sigurd	10	1
88	macdonald, patrick e.	10	6
89	matsuda, tomokazu	10	10
90	meda, paolo	10	6
91	minami, kohtaro	10	10
92	miyazaki, jun-ichi	10	3
93	mune, tomoatsu	10	10
94	ning, guang	10	0
95	oka, yoshitomo	10	2
96	ortis, fernanda	10	10
97	renstrom, erik	10	6
98	salehi, albert	10	5
99	taneera, jalal	10	3
100	tang, wei	10	7
101	terauchi, yasuo	10	2
102	wang, ning	10	6
103	welters, hannah j.	10	10
104	zhang, liling	10	10
105	zhang, rui	10	5
106	zhou, zhiguang	10	2

## Sheet: Table 2&Figure 5B
Rank	co-cited author	citations	total link strength
1	eizirik, dl	676	560.27
2	butler, ae	561	527.41
3	cnop, m	536	500.03
4	henquin, jc	530	482.93
5	robertson, rp	520	452.03
6	prentki, m	500	465.42
7	rorsman, p	489	446.17
8	ashcroft, fm	457	403.19
9	kaneto, h	385	340.67
10	poitout, v	377	349.75
11	maedler, k	374	338.46
12	kahn, se	362	319.64
13	donath, my	334	309.38
14	lenzen, s	321	292.77
15	kulkarni, rn	308	274.36
16	macdonald, pe	299	254.46
17	macdonald, mj	283	207.53
18	weir, gc	273	261.91
19	bonner-weir, s	266	238.61
20	rutter, ga	266	235.65
21	maechler, p	263	242.16
22	meier, jj	241	219.47
23	harding, hp	232	189.41
24	laybutt, dr	231	224.83
25	drucker, dj	221	199.95
26	buteau, j	218	195.18
27	dor, y	218	205
28	johnson, jd	209	179.49
29	kowluru, a	206	95.27
30	gilon, p	200	185.85
31	oyadomari, s	200	181
32	unger, rh	199	180.93
33	cardozo, ak	196	175.1
34	defronzo, ra	194	160.25
35	rhodes, cj	192	188.25
36	ahren, b	187	161.81
37	tiedge, m	184	166.58
38	miyazaki, ji	183	168
39	hohmeier, he	182	170.71
40	seino, s	178	164.45
41	newsholme, p	177	158.15
42	bertram, r	175	129.97
43	marchetti, p	174	163.9
44	cunha, da	173	161.29
45	wang, hy	170	158.36
46	brissova, m	168	152.27
47	holz, gg	168	151.82
48	shapiro, amj	168	139.44
49	thorens, b	168	151.33
50	kitamura, t	166	150.53
51	best, l	164	80.82
52	malaisse, wj	164	137.84
53	asfari, m	163	152
54	bernal-mizrachi, e	161	150.99
55	lupi, r	159	153.91
56	gurzov, en	153	124.14
57	braun, m	151	137
58	shimabukuro, m	151	140.57
59	talchai, c	150	145.78
60	matschinsky, fm	148	131.83
61	matsuoka, t	144	129.02
62	pi, jb	144	122.54
63	xu, g	144	135.79
64	bonnerweir, s	142	130.84
65	fridlyand, le	140	127.8
66	kushner, ja	140	131.6
67	scheuner, d	140	131.46
68	corbett, ja	139	102.3
69	stoffers, da	139	129.4
70	georgia, s	137	130.52
71	ahlgren, u	135	117.14
72	xavier, gd	135	117.98
73	wang, j	134	118.46
74	ishihara, h	133	126.27
75	zhou, yp	132	126.03
76	wang, y	131	113.09
77	eliasson, l	129	120.72
78	ohara-imaizumi, m	129	106.72
79	barg, s	128	113.77
80	ravier, ma	127	122.33
81	gromada, j	125	120.97
82	d'amour, ka	124	104.34
83	wiederkehr, a	123	108.38
84	withers, dj	123	116.2
85	poy, mn	122	98.75
86	rezania, a	122	91.05
87	teta, m	121	117.37
88	tsuboi, t	119	110.91
89	kang, gx	117	105.45
90	aguayo-mazzucato, c	116	97.54
91	orci, l	116	108.05
92	halban, pa	115	106.81
93	hellman, b	115	89.6
94	jonas, jc	115	112.31
95	mooranian, a	115	6.12
96	evans, jl	112	104.69
97	rabinovitch, a	111	103.15
98	briaud, i	110	107.2
99	fonseca, sg	110	103.31
100	islam, ms	110	93.5
101	matthews, dr	110	89.64
102	wang, q	109	100.94
103	cozar-castellano, i	108	94.03
104	li, l	108	88.57
105	tanaka, y	108	105.4
106	kharroubi, i	107	106.68
107	straub, sg	107	101.92
108	zhang, y	106	89.2
109	mcclenaghan, nh	105	74.66
110	merglen, a	105	100
111	rahier, j	105	104.9
112	wang, h	105	95.16
113	li, j	104	90.5
114	schuit, f	103	101.61
115	detimary, p	102	94.58
116	harmon, js	102	97.51
117	nolan, cj	102	96.82
118	bensellam, m	101	96.26
119	zawalich, ws	100	80.64

## Sheet: Table 3
Rank	source	documents	citations	total link strength
1	diabetes	240	17665	6398.45
2	journal of biological chemistry	162	8338	5042.14
3	plos one	147	4012	4050.05
4	diabetologia	142	6213	3883.19
5	biochemical and biophysical research communications	127	2361	2136.19
6	endocrinology	101	4643	3084.56
7	american journal of physiology-endocrinology and metabolism	87	2975	2924.81
8	scientific reports	68	883	1657.7
9	molecular and cellular endocrinology	63	1815	2468.79
10	journal of endocrinology	54	1901	1510.94
11	islets	50	878	1629.39
12	proceedings of the national academy of sciences of the united states of	44	3538	1099.85
13	diabetes obesity & metabolism	39	1921	1628.9
14	international journal of molecular sciences	39	223	1850.25
15	faseb journal	37	1020	1008.75
16	frontiers in endocrinology	35	506	1771
17	molecular endocrinology	33	1492	1196.49
18	cell metabolism	31	4691	1138.37
19	journal of clinical investigation	29	2444	1069.85
20	endocrine	28	479	688.46
21	molecular metabolism	26	618	1018.57
22	metabolism-clinical and experimental	25	847	620.81
23	journal of molecular endocrinology	25	792	769.99
24	cellular physiology and biochemistry	25	630	645.05
25	biochemical journal	24	1203	957.25
26	biochemical society transactions	23	630	686.25
27	journal of diabetes research	23	381	794.33
28	diabetes research and clinical practice	23	313	441.9
29	cellular signalling	22	670	681.46
30	endocrine journal	22	489	612.82
31	biochemical pharmacology	21	568	648.92
32	international journal of biochemistry & cell biology	20	747	760.12
33	life sciences	20	287	447.92
34	journal of physiology-london	19	1183	712.29
35	nature communications	18	560	560.11
36	european journal of pharmacology	18	483	376.05
37	journal of diabetes investigation	18	175	492.79
38	british journal of pharmacology	17	681	496
39	febs letters	17	579	242.33
40	hormone and metabolic research	17	350	409.19
41	molecular medicine reports	17	152	265.06
42	journal of cell science	16	1257	496.29
43	cell calcium	16	728	926.66
44	cell reports	16	702	605.38
45	cell death & disease	16	422	426.71
46	journal of ethnopharmacology	16	262	268.29
47	pancreas	16	141	459.73
48	experimental and clinical endocrinology & diabetes	16	139	270.76
49	molecular and cellular biology	15	1188	470.57
50	american journal of physiology-cell physiology	15	349	462.1
51	international journal of molecular medicine	15	326	312.19
52	nutrients	15	261	303.17
53	biomedicine & pharmacotherapy	15	204	299.44
54	diabetes-metabolism research and reviews	14	220	354.34
55	diabetes care	13	846	163.76
56	toxicology and applied pharmacology	13	658	365.44
57	diabetic medicine	13	438	163.33
58	oxidative medicine and cellular longevity	12	281	456.76
59	acta diabetologica	12	120	238.85
60	molecules	12	110	187.85
61	cells	12	56	495.08
62	trends in endocrinology and metabolism	11	847	694.67
63	journal of clinical endocrinology & metabolism	11	408	233.09
64	journal of diabetes	11	290	405.4
65	free radical biology and medicine	11	198	316.72
66	biological & pharmaceutical bulletin	11	181	184.05
67	journal of endocrinological investigation	11	140	224.5
68	clinical science	10	403	386.31
69	food and chemical toxicology	10	195	222.23
70	phytotherapy research	10	176	143.72
71	biophysical journal	10	162	304.88
72	jci insight	10	130	349.84
73	frontiers in pharmacology	10	125	322.02
74	nutrition & metabolism	10	113	233.09
75	acta biochimica et biophysica sinica	10	83	201.13

## Sheet: Table 4
Rank	source	citations	total link strength
1	diabetes	20019	16653.5
2	j biol chem	13079	11310.7
3	diabetologia	8470	7809.47
4	p natl acad sci usa	6649	6264.77
5	endocrinology	5219	4906.81
6	j clin invest	5094	4838.43
7	nature	4704	4471.62
8	cell	3271	3135.17
9	science	2987	2883.68
10	cell metab	2893	2767.49
11	biochem bioph res co	2776	2690.1
12	am j physiol-endoc m	2751	2661.27
13	plos one	2683	2570.24
14	biochem j	2193	2110.24
15	diabetes care	2081	1875.81
16	mol cell biol	1880	1808.2
17	j clin endocr metab	1768	1666.29
18	j physiol-london	1513	1412.04
19	nat genet	1467	1398.03
20	diabetes obes metab	1401	1354.19
21	mol endocrinol	1319	1291.34
22	febs lett	1318	1292.46
23	embo j	1291	1269.32
24	gene dev	1275	1235.02
25	nat med	1230	1207.64
26	j endocrinol	1200	1174.08
27	j cell biol	1104	1058.31
28	mol cell endocrinol	1100	1086.12
29	new engl j med	1063	1032.15
30	development	1051	984.55
31	endocr rev	1051	1041.3
32	faseb j	935	922.31
33	mol cell	928	904.74
34	j cell sci	873	857.77
35	metabolism	850	831.86
36	lancet	840	822.72
37	free radical bio med	812	766.28
38	j immunol	797	724.92
39	pflug arch eur j phy	753	729.68
40	trends endocrin met	747	740.84
41	nat rev mol cell bio	746	739.14
42	nat cell biol	745	733.68
43	physiol rev	728	719.97
44	nat commun	727	708.25
45	sci rep-uk	711	696.2
46	biophys j	703	622.89
47	nat biotechnol	696	660.3
48	biochem pharmacol	680	661.47
49	islets	619	610.11
50	brit j pharmacol	607	580.44
51	diabetes res clin pr	578	568.1
52	biochem soc t	571	560.19
53	nucleic acids res	563	540.68
54	oncogene	554	542.52
55	cell calcium	547	526.85
56	dev cell	543	533.57
57	nat rev endocrinol	535	527.49
58	j mol endocrinol	520	516.74
59	transplantation	519	488.84
60	am j physiol-cell ph	514	506.17
61	ann ny acad sci	512	507.35
62	cell death differ	501	491.23
63	eur j pharmacol	472	459.63
64	j neurosci	470	456.97
65	dev biol	469	446.55
66	antioxid redox sign	467	455.18
67	cell rep	460	453.51
68	neuron	454	440.98
69	mol biol cell	447	436.49
70	mol metab	446	439.13
71	j exp med	438	413.64
72	int j biochem cell b	432	424.05
73	cancer res	427	417.77
74	biochemistry-us	421	411.01
75	hum mol genet	421	406.91
76	pancreas	400	393.09
77	life sci	397	392.07
78	diabetic med	386	376.07
79	am j physiol	385	379.95
80	int j mol sci	380	371.56
81	horm metab res	376	371.18
82	cell signal	375	371.6
83	j gen physiol	370	359.59
84	j cell physiol	369	362.31
85	curr biol	368	363.86
86	diabetes-metab res	354	351.56
87	circ res	350	345.58
88	j nutr	344	330.16
89	gastroenterology	341	336.4
90	arch biochem biophys	335	330.59
91	cell physiol biochem	326	319.02
92	j agr food chem	323	285.48
93	j lipid res	317	310.63
94	adv exp med biol	316	312.47
95	cell mol life sci	315	312.35
96	exp cell res	314	309.7
97	j ethnopharmacol	314	270.51
98	diabetes metab	311	309.59
99	stem cells	311	294.86
100	j cell biochem	309	303.44
101	mol pharmacol	307	302.99

## Sheet: Table 5
Rank	year	reference	co-citaion	centrality
1	2003	Butler AE, 2003, DIABETES, V52, P102, DOI 10.2337/diabetes.52.1.102	91	0.01
2	2004	Dor Y, 2004, NATURE, V429, P41, DOI 10.1038/nature02520	73	0.08
3	2008	Eizirik DL, 2008, ENDOCR REV, V29, P42, DOI 10.1210/er.2007-0015	70	0.05
4	2007	Laybutt DR, 2007, DIABETOLOGIA, V50, P752, DOI 10.1007/s00125-006-0590-z	66	0.06
5	2005	Rhodes CJ, 2005, SCIENCE, V307, P380, DOI 10.1126/science.1104345	53	0.03
6	2008	Poitout V, 2008, ENDOCR REV, V29, P351, DOI 10.1210/er.2007-0023	53	0.02
7	2016	Segerstolpe A, 2016, CELL METAB, V24, P593, DOI 10.1016/j.cmet.2016.08.020	50	0.04
8	2016	Cinti F, 2016, J CLIN ENDOCR METAB, V101, P1044, DOI 10.1210/jc.2015-2860	46	0.06
9	2012	Talchai C, 2012, CELL, V150, P1223, DOI 10.1016/j.cell.2012.07.029	45	0.03
10	2006	Prentki M, 2006, J CLIN INVEST, V116, P1802, DOI 10.1172/JCI29103	45	0.05
11	2014	Pagliuca FW, 2014, CELL, V159, P428, DOI 10.1016/j.cell.2014.09.040	45	0.02
12	2005	Cnop M, 2005, DIABETES, V54, P0, DOI 10.2337/diabetes.54.suppl_2.S97	45	0.21
13	2014	Rezania A, 2014, NAT BIOTECHNOL, V32, P1121, DOI 10.1038/nbt.3033	42	0.04
14	2006	Karaskov E, 2006, ENDOCRINOLOGY, V147, P3398, DOI 10.1210/en.2005-1494	41	0.02
15	2015	Rutter GA, 2015, BIOCHEM J, V466, P203, DOI 10.1042/BJ20141384	40	0.03
16	2009	Eizirik DL, 2009, NAT REV ENDOCRINOL, V5, P219, DOI 10.1038/nrendo.2009.21	40	0.03
17	2008	Cunha DA, 2008, J CELL SCI, V121, P2308, DOI 10.1242/jcs.026062	40	0.08
18	2018	Rorsman P, 2018, PHYSIOL REV, V98, P117, DOI 10.1152/physrev.00008.2017	39	0.01
19	2012	Ashcroft FM, 2012, CELL, V148, P1160, DOI 10.1016/j.cell.2012.02.010	39	0.02
20	2013	Prentki M, 2013, CELL METAB, V18, P162, DOI 10.1016/j.cmet.2013.05.018	37	0.03
21	2004	Georgia S, 2004, J CLIN INVEST, V114, P963, DOI 10.1172/JCI200422098	35	0.03
22	2013	Rorsman P, 2013, ANNU REV PHYSIOL, V75, P155, DOI 10.1146/annurev-physiol-030212-183754	33	0.01
23	2008	Xu XB, 2008, CELL, V132, P197, DOI 10.1016/j.cell.2007.12.015	31	0.04
24	2005	Kushner JA, 2005, MOL CELL BIOL, V25, P3752, DOI 10.1128/MCB.25.9.3752-3762.2005	31	0.16
25	2008	Kroon E, 2008, NAT BIOTECHNOL, V26, P443, DOI 10.1038/nbt1393	31	0.11
26	2016	Johnston NR, 2016, CELL METAB, V24, P389, DOI 10.1016/j.cmet.2016.06.020	31	0.01
27	2014	Vetere A, 2014, NAT REV DRUG DISCOV, V13, P278, DOI 10.1038/nrd4231	30	0
28	2007	Ron D, 2007, NAT REV MOL CELL BIO, V8, P519, DOI 10.1038/nrm2199	30	0
29	2004	Merglen A, 2004, ENDOCRINOLOGY, V145, P667, DOI 10.1210/en.2003-1099	30	0.02
30	2008	Martinez SC, 2008, DIABETES, V57, P846, DOI 10.2337/db07-0595	30	0
31	2017	Gerber PA, 2017, ANTIOXID REDOX SIGN, V26, P501, DOI 10.1089/ars.2016.6755	30	0
32	2009	Henquin JC, 2009, DIABETOLOGIA, V52, P739, DOI 10.1007/s00125-009-1314-y	29	0.03
33	2013	Guo SL, 2013, J CLIN INVEST, V123, P3305, DOI 10.1172/JCI65390	29	0.02
34	2016	Dorrell C, 2016, NAT COMMUN, V7, P0, DOI 10.1038/ncomms11756	29	0.01
35	2003	Rorsman P, 2003, DIABETOLOGIA, V46, P1029, DOI 10.1007/s00125-003-1153-1	28	0.03
36	2020	Eizirik DL, 2020, NAT REV ENDOCRINOL, V16, P349, DOI 10.1038/s41574-020-0355-7	28	0
37	2003	Jhala US, 2003, GENE DEV, V17, P1575, DOI 10.1101/gad.1097103	27	0.01
38	2011	Donath MY, 2011, NAT REV IMMUNOL, V11, P98, DOI 10.1038/nri2925	27	0.01
39	2010	Wicksteed B, 2010, DIABETES, V59, P3090, DOI 10.2337/db10-0624	26	0
40	2013	Weir GC, 2013, ANN NY ACAD SCI, V1281, P92, DOI 10.1111/nyas.12031	25	0
41	2004	Robertson RP, 2004, DIABETES, V53, P0, DOI 10.2337/diabetes.53.2007.S119	25	0.01
42	2011	Porat S, 2011, CELL METAB, V13, P440, DOI 10.1016/j.cmet.2011.02.012	24	0.01
43	2008	Muoio DM, 2008, NAT REV MOL CELL BIO, V9, P193, DOI 10.1038/nrm2327	24	0.02
44	2008	Meier JJ, 2008, DIABETES, V57, P1584, DOI 10.2337/db07-1369	24	0.02
45	2016	Hasnain SZ, 2016, J MOL ENDOCRINOL, V56, P0, DOI 10.1530/JME-15-0232	24	0
46	2012	Eizirik DL, 2012, PLOS GENET, V8, P0, DOI 10.1371/journal.pgen.1002552	24	0.01
47	2008	Ebato C, 2008, CELL METAB, V8, P325, DOI 10.1016/j.cmet.2008.08.009	24	0.03
48	2006	Damour KA, 2006, NAT BIOTECHNOL, V24, P1392, DOI 10.1038/nbt1259	24	0.06
49	2016	Xin YR, 2016, CELL METAB, V24, P608, DOI 10.1016/j.cmet.2016.08.018	23	0.01
50	2005	Wang HY, 2005, J CELL SCI, V118, P3905, DOI 10.1242/jcs.02513	23	0.05
51	2005	Uchida T, 2005, NAT MED, V11, P175, DOI 10.1038/nm1187	23	0.04
52	2010	Thorel F, 2010, NATURE, V464, P1149, DOI 10.1038/nature08894	23	0.02
53	2010	Poitout V, 2010, BBA-MOL CELL BIOL L, V1801, P289, DOI 10.1016/j.bbalip.2009.08.006	23	0.02
54	2007	Pi JB, 2007, DIABETES, V56, P1783, DOI 10.2337/db06-1601	23	0.03
55	2004	Kulkarni RN, 2004, J CLIN INVEST, V114, P828, DOI 10.1172/JCI200421845	23	0.06
56	2011	Gurzov EN, 2011, TRENDS CELL BIOL, V21, P424, DOI 10.1016/j.tcb.2011.03.001	23	0.01
57	2015	Brozzi F, 2015, DIABETOLOGIA, V58, P2307, DOI 10.1007/s00125-015-3669-6	23	0.01
58	2016	Bader E, 2016, NATURE, V535, P430, DOI 10.1038/nature18624	23	0.01
59	2015	Russ HA, 2015, EMBO J, V34, P1759, DOI 10.15252/embj.201591058	22	0.01
60	2004	Robertson RP, 2004, J BIOL CHEM, V279, P42351, DOI 10.1074/jbc.R400019200	22	0.01
61	2008	Lenzen S, 2008, BIOCHEM SOC T, V36, P343, DOI 10.1042/BST0360343	22	0.01
62	2000	Henquin JC, 2000, DIABETES, V49, P1751, DOI 10.2337/diabetes.49.11.1751	22	0.03
63	2018	Cho NH, 2018, DIABETES RES CLIN PR, V138, P271, DOI 10.1016/j.diabres.2018.02.023	22	0.01
64	2014	Biden TJ, 2014, TRENDS ENDOCRIN MET, V25, P389, DOI 10.1016/j.tem.2014.02.003	22	0.01
65	2011	Ravassard P, 2011, J CLIN INVEST, V121, P3589, DOI 10.1172/JCI58447	21	0
66	2004	Kharroubi I, 2004, ENDOCRINOLOGY, V145, P5087, DOI 10.1210/en.2004-0478	21	0.03
67	2007	Huang CJ, 2007, DIABETES, V56, P2016, DOI 10.2337/db07-0197	21	0.01
68	2003	Hennige AM, 2003, J CLIN INVEST, V112, P1521, DOI 10.1172/JCI200318581	21	0.03
69	2009	Gurzov EN, 2009, CELL DEATH DIFFER, V16, P1539, DOI 10.1038/cdd.2009.99	21	0
70	2005	Cardozo AK, 2005, DIABETES, V54, P452, DOI 10.2337/diabetes.54.2.452	21	0.02
71	2012	Bensellam M, 2012, MOL CELL ENDOCRINOL, V364, P1, DOI 10.1016/j.mce.2012.08.003	21	0
72	2009	Ahren B, 2009, NAT REV DRUG DISCOV, V8, P369, DOI 10.1038/nrd2782	21	0
73	2008	Zhou Q, 2008, NATURE, V455, P627, DOI 10.1038/nature07314	20	0.01
74	2002	Wrede CE, 2002, J BIOL CHEM, V277, P49676, DOI 10.1074/jbc.M208756200	20	0.03
75	2014	Wang ZY, 2014, CELL METAB, V19, P872, DOI 10.1016/j.cmet.2014.03.010	20	0.01
76	2018	Tsonkova VG, 2018, MOL METAB, V8, P144, DOI 10.1016/j.molmet.2017.12.007	20	0
77	2005	Scheuner D, 2005, NAT MED, V11, P757, DOI 10.1038/nm1259	20	0.02
78	2008	Rahier J, 2008, DIABETES OBES METAB, V10, P32, DOI 10.1111/j.1463-1326.2008.00969.x	20	0.02
79	2008	Parnaud G, 2008, DIABETOLOGIA, V51, P91, DOI 10.1007/s00125-007-0855-1	20	0.01
80	2002	Maedler K, 2002, J CLIN INVEST, V110, P851, DOI 10.1172/JCI200215318	20	0.05
81	2003	Kutlu B, 2003, DIABETES, V52, P2701, DOI 10.2337/diabetes.52.11.2701	20	0.03
82	2010	Jitrapakdee S, 2010, DIABETOLOGIA, V53, P1019, DOI 10.1007/s00125-010-1685-0	20	0.01
83	2003	Itoh Y, 2003, NATURE, V422, P173, DOI 10.1038/nature01478	20	0.02
84	2006	Heit JJ, 2006, ANNU REV CELL DEV BI, V22, P311, DOI 10.1146/annurev.cellbio.22.010305.104425	20	0.02
85	2006	Eldor R, 2006, P NATL ACAD SCI USA, V103, P5072, DOI 10.1073/pnas.0508166103	20	0.02
86	2003	El-assaad W, 2003, ENDOCRINOLOGY, V144, P4154, DOI 10.1210/en.2003-0410	20	0.03
87	2017	Chen CG, 2017, MOL METAB, V6, P943, DOI 10.1016/j.molmet.2017.06.019	20	0
88	2017	Ben-othman N, 2017, CELL, V168, P73, DOI 10.1016/j.cell.2016.11.002	20	0.01
89	2011	Seino S, 2011, J CLIN INVEST, V121, P2118, DOI 10.1172/JCI45680	19	0.01
90	2007	Nir T, 2007, J CLIN INVEST, V117, P2553, DOI 10.1172/JCI32959	19	0.02
91	2016	Muraro MJ, 2016, CELL SYST, V3, P385, DOI 10.1016/j.cels.2016.09.002	19	0.01
92	2011	Moore F, 2011, J BIOL CHEM, V286, P929, DOI 10.1074/jbc.M110.162131	19	0.01
93	2005	Gunton JE, 2005, CELL, V122, P337, DOI 10.1016/j.cell.2005.05.027	19	0.02
94	2017	Cnop M, 2017, MOL METAB, V6, P1024, DOI 10.1016/j.molmet.2017.06.001	19	0
95	2007	Cnop M, 2007, J BIOL CHEM, V282, P3989, DOI 10.1074/jbc.M607627200	19	0.02
96	2013	Bramswig NC, 2013, J CLIN INVEST, V123, P1275, DOI 10.1172/JCI66514	19	0.01
97	2012	Back SH, 2012, ANNU REV BIOCHEM, V81, P767, DOI 10.1146/annurev-biochem-072909-095555	19	0.01
98	2006	Ueki K, 2006, NAT GENET, V38, P583, DOI 10.1038/ng1787	18	0.01
99	2001	Tuttle RL, 2001, NAT MED, V7, P1133, DOI 10.1038/nm1001-1133	18	0.01
100	2007	Teta M, 2007, DEV CELL, V12, P817, DOI 10.1016/j.devcel.2007.04.011	18	0.01
101	2012	Tersey SA, 2012, DIABETES, V61, P818, DOI 10.2337/db11-1293	18	0
102	2016	Szabat M, 2016, CELL METAB, V23, P179, DOI 10.1016/j.cmet.2015.10.016	18	0
103	2015	Sharma RB, 2015, J CLIN INVEST, V125, P3831, DOI 10.1172/JCI79264	18	0
104	2000	Shapiro AMJ, 2000, NEW ENGL J MED, V343, P230, DOI 10.1056/NEJM200007273430401	18	0.03
105	2008	Ortis F, 2008, DIABETOLOGIA, V51, P1213, DOI 10.1007/s00125-008-0999-7	18	0
106	2009	Moore F, 2009, DIABETES, V58, P1283, DOI 10.2337/db08-1510	18	0
107	2001	Mathis D, 2001, NATURE, V414, P792, DOI 10.1038/414792a	18	0.02
108	2005	Kitamura YI, 2005, CELL METAB, V2, P153, DOI 10.1016/j.cmet.2005.08.004	18	0.01
109	2007	Kaniuk NA, 2007, DIABETES, V56, P930, DOI 10.2337/db06-1160	18	0
110	2003	Kahn SE, 2003, DIABETOLOGIA, V46, P3, DOI 10.1007/s00125-002-1009-0	18	0.01
111	2003	Hui HX, 2003, ENDOCRINOLOGY, V144, P1444, DOI 10.1210/en.2002-220897	18	0.01
112	2019	Haythorne E, 2019, NAT COMMUN, V10, P0, DOI 10.1038/s41467-019-10189-x	18	0
113	2011	Fonseca SG, 2011, TRENDS ENDOCRIN MET, V22, P266, DOI 10.1016/j.tem.2011.02.008	18	0
114	2001	Eizirik DL, 2001, DIABETOLOGIA, V44, P2115, DOI 10.1007/s001250100021	18	0.01
115	2006	Drucker DJ, 2006, CELL METAB, V3, P153, DOI 10.1016/j.cmet.2006.01.004	18	0.01
116	2008	Braun M, 2008, DIABETES, V57, P1618, DOI 10.2337/db07-0991	18	0
117	2001	Zulewski H, 2001, DIABETES, V50, P521, DOI 10.2337/diabetes.50.3.521	17	0.02
118	2005	Zhang C, 2005, MOL CELL BIOL, V25, P4969, DOI 10.1128/MCB.25.12.4969-4976.2005	17	0.01
119	2015	Watada H, 2015, MOL ENDOCRINOL, V29, P338, DOI 10.1210/me.2014-1367	17	0
120	2009	Wang ZX, 2009, J CELL SCI, V122, P893, DOI 10.1242/jcs.034355	17	0.01
121	2018	Puri S, 2018, NAT COMMUN, V9, P0, DOI 10.1038/s41467-018-02939-0	17	0
122	2009	Masini M, 2009, DIABETOLOGIA, V52, P1083, DOI 10.1007/s00125-009-1347-2	17	0.01
123	2003	Li YZ, 2003, J BIOL CHEM, V278, P471, DOI 10.1074/jbc.M209423200	17	0.01
124	2014	Fadista J, 2014, P NATL ACAD SCI USA, V111, P13924, DOI 10.1073/pnas.1402665111	17	0.01
125	2006	Drucker DJ, 2006, LANCET, V368, P1696, DOI 10.1016/S0140-6736(06)69705-5	17	0.01
126	2017	Boland BB, 2017, MOL METAB, V6, P958, DOI 10.1016/j.molmet.2017.04.010	17	0
127	2017	Blandino-rosano M, 2017, NAT COMMUN, V8, P0, DOI 10.1038/ncomms16014	17	0
128	2016	Baron M, 2016, CELL SYST, V3, P346, DOI 10.1016/j.cels.2016.08.011	17	0
129	2006	Yusta B, 2006, CELL METAB, V4, P391, DOI 10.1016/j.cmet.2006.10.001	16	0.02
130	2004	Weir GC, 2004, DIABETES, V53, P0, DOI 10.2337/diabetes.53.suppl_3.S16	16	0.02
131	2015	Wang P, 2015, NAT MED, V21, P383, DOI 10.1038/nm.3820	16	0
132	2008	Lai E, 2008, AM J PHYSIOL-ENDOC M, V294, P0, DOI 10.1152/ajpendo.00478.2007	16	0.02
133	2012	Kulkarni RN, 2012, DIABETES, V61, P2205, DOI 10.2337/db12-0018	16	0.01
134	2006	Kawamori D, 2006, J BIOL CHEM, V281, P1091, DOI 10.1074/jbc.M508510200	16	0.02
135	2003	Johnson JD, 2003, J CLIN INVEST, V111, P1147, DOI 10.1172/JCI200316537	16	0.05
136	2011	Giacca A, 2011, AM J PHYSIOL-ENDOC M, V300, P0, DOI 10.1152/ajpendo.00416.2010	16	0.01
137	2006	Fatrai S, 2006, DIABETES, V55, P318, DOI 10.2337/diabetes.55.02.06.db05-0757	16	0.02
138	2014	Cnop M, 2014, DIABETES, V63, P1978, DOI 10.2337/db13-1383	16	0
139	2010	Butler AE, 2010, DIABETOLOGIA, V53, P2167, DOI 10.1007/s00125-010-1809-6	16	0.01
140	2004	Bernal-mizrachi E, 2004, J CLIN INVEST, V114, P928, DOI 10.1172/JCI200420016	16	0.03
141	2018	Bensellam M, 2018, J ENDOCRINOL, V236, P0, DOI 10.1530/JOE-17-0516	16	0
142	2014	Atkinson MA, 2014, LANCET, V383, P69, DOI 10.1016/S0140-6736(13)60591-7	16	0.01
143	2011	Allagnat F, 2011, CELL DEATH DIFFER, V18, P328, DOI 10.1038/cdd.2010.105	16	0.01
144	2019	Aguayo-mazzucato C, 2019, CELL METAB, V30, P129, DOI 10.1016/j.cmet.2019.05.006	16	0
145	2018	Aguayo-mazzucato C, 2018, CELL METAB, V27, P57, DOI 10.1016/j.cmet.2017.08.007	16	0
146	2018	Zheng Y, 2018, NAT REV ENDOCRINOL, V14, P88, DOI 10.1038/nrendo.2017.151	15	0
147	2006	Wiederkehr A, 2006, ENDOCRINOLOGY, V147, P2643, DOI 10.1210/en.2006-0057	15	0.01
148	2010	Voight BF, 2010, NAT GENET, V42, P579, DOI 10.1038/ng.609	15	0
149	2006	Robertson RP, 2006, FREE RADICAL BIO MED, V41, P177, DOI 10.1016/j.freeradbiomed.2005.04.030	15	0.01
150	2003	Robertson RP, 2003, DIABETES, V52, P581, DOI 10.2337/diabetes.52.3.581	15	0.02
151	2016	Riahi Y, 2016, DIABETOLOGIA, V59, P1480, DOI 10.1007/s00125-016-3868-9	15	0
152	2009	Rankin MM, 2009, DIABETES, V58, P1365, DOI 10.2337/db08-1198	15	0.01
153	2007	Newsholme P, 2007, CLIN SCI, V112, P27, DOI 10.1042/CS20060115	15	0.01
154	2002	Lupi R, 2002, DIABETES, V51, P1437, DOI 10.2337/diabetes.51.5.1437	15	0.03
155	2017	Lawlor N, 2017, GENOME RES, V27, P208, DOI 10.1101/gr.212720.116	15	0
156	2010	Kim H, 2010, NAT MED, V16, P804, DOI 10.1038/nm.2173	15	0
157	2006	Kahn SE, 2006, NATURE, V444, P840, DOI 10.1038/nature05482	15	0.01
158	2008	Jung HS, 2008, CELL METAB, V8, P318, DOI 10.1016/j.cmet.2008.08.013	15	0.01
159	2008	Jensen MV, 2008, AM J PHYSIOL-ENDOC M, V295, P0, DOI 10.1152/ajpendo.90604.2008	15	0.01
160	2007	Elouil H, 2007, DIABETOLOGIA, V50, P1442, DOI 10.1007/s00125-007-0674-4	15	0.01
161	2016	El OUAAMARIA, 2016, CELL METAB, V23, P194, DOI 10.1016/j.cmet.2015.12.001	15	0
162	2012	Cunha DA, 2012, DIABETES, V61, P2763, DOI 10.2337/db12-0123	15	0
163	2004	Brubaker PL, 2004, ENDOCRINOLOGY, V145, P2653, DOI 10.1210/en.2004-0015	15	0.01
164	2015	Blodgett DM, 2015, DIABETES, V64, P3172, DOI 10.2337/db15-0039	15	0
165	2018	Ardestani A, 2018, CELL METAB, V27, P314, DOI 10.1016/j.cmet.2017.11.004	15	0
166	2007	Alonso LC, 2007, DIABETES, V56, P1792, DOI 10.2337/db06-1513	15	0.01
167	2007	Ackermann AM, 2007, J MOL ENDOCRINOL, V38, P193, DOI 10.1677/JME-06-0053	15	0.01
168	2016	Wang YJ, 2016, DIABETES, V65, P3028, DOI 10.2337/db16-0405	14	0
169	2017	Van DERMEULENT, 2017, CELL METAB, V25, P911, DOI 10.1016/j.cmet.2017.03.017	14	0
170	2009	Tschen SI, 2009, DIABETES, V58, P1312, DOI 10.2337/db08-1651	14	0.01
171	2008	Song BB, 2008, J CLIN INVEST, V118, P3378, DOI 10.1172/JCI34587	14	0.01
172	2007	Shibasaki T, 2007, P NATL ACAD SCI USA, V104, P19333, DOI 10.1073/pnas.0707054104	14	0.01
173	2012	Rosengren AH, 2012, DIABETES, V61, P1726, DOI 10.2337/db11-1516	14	0
174	2005	Rasschaert J, 2005, J BIOL CHEM, V280, P33984, DOI 10.1074/jbc.M502213200	14	0.01
175	2014	Pasquali L, 2014, NAT GENET, V46, P136, DOI 10.1038/ng.2870	14	0
176	2019	Nair GG, 2019, NAT CELL BIOL, V21, P263, DOI 10.1038/s41556-018-0271-4	14	0
177	2007	Morgan D, 2007, DIABETOLOGIA, V50, P359, DOI 10.1007/s00125-006-0462-6	14	0.01
178	2005	Meier JJ, 2005, DIABETOLOGIA, V48, P2221, DOI 10.1007/s00125-005-1949-2	14	0.02
179	2020	Lytrivi M, 2020, J MOL BIOL, V432, P1514, DOI 10.1016/j.jmb.2019.09.016	14	0
180	2001	Lumelsky N, 2001, SCIENCE, V292, P1389, DOI 10.1126/science.1058866	14	0.02
181	2006	Lipson KL, 2006, CELL METAB, V4, P245, DOI 10.1016/j.cmet.2006.07.007	14	0.01
182	2006	Johnson JD, 2006, P NATL ACAD SCI USA, V103, P19575, DOI 10.1073/pnas.0604208103	14	0.01
183	2019	Hudish LI, 2019, J CLIN INVEST, V129, P4001, DOI 10.1172/JCI129188	14	0
184	2001	Heimberg H, 2001, DIABETES, V50, P2219, DOI 10.2337/diabetes.50.10.2219	14	0.05
185	2009	Gwiazda KS, 2009, AM J PHYSIOL-ENDOC M, V296, P0, DOI 10.1152/ajpendo.90525.2008	14	0.01
186	2013	Fu A, 2013, MOL CELL ENDOCRINOL, V366, P127, DOI 10.1016/j.mce.2012.06.020	14	0
187	2008	Eliasson L, 2008, J PHYSIOL-LONDON, V586, P3313, DOI 10.1113/jphysiol.2008.155317	14	0.01
188	2004	Donath MY, 2004, DIABETOLOGIA, V47, P581, DOI 10.1007/s00125-004-1336-4	14	0.02
189	2006	Cozar-castellano I, 2006, ENDOCR REV, V27, P356, DOI 10.1210/er.2006-0004	14	0.01
190	2003	Buteau J, 2003, DIABETES, V52, P124, DOI 10.2337/diabetes.52.1.124	14	0.02
191	2001	Buteau J, 2001, DIABETES, V50, P2237, DOI 10.2337/diabetes.50.10.2237	14	0.04
192	2016	Brozzi F, 2016, UPSALA J MED SCI, V121, P133, DOI 10.3109/03009734.2015.1135217	14	0
193	2000	Bonner-weir S, 2000, P NATL ACAD SCI USA, V97, P7999, DOI 10.1073/pnas.97.14.7999	14	0.1
194	2014	Bernal-mizrachi E, 2014, DIABETES, V63, P819, DOI 10.2337/db13-1146	14	0
195	2003	Yoon KH, 2003, J CLIN ENDOCR METAB, V88, P2300, DOI 10.1210/jc.2002-020735	13	0.01
196	2007	Wajchenberg BL, 2007, ENDOCR REV, V28, P187, DOI 10.1210/er.2006-0038	13	0.01
197	2015	Stewart AF, 2015, DIABETES, V64, P1872, DOI 10.2337/db14-1843	13	0
198	2017	Saxton RA, 2017, CELL, V168, P960	13	0
199	2011	Rorsman P, 2011, PROG BIOPHYS MOL BIO, V107, P224, DOI 10.1016/j.pbiomolbio.2011.06.009	13	0
200	2006	Poitout V, 2006, J NUTR, V136, P873, DOI 10.1093/jn/136.4.873	13	0.01
201	2002	Poitout V, 2002, ENDOCRINOLOGY, V143, P339, DOI 10.1210/en.143.2.339	13	0.02
202	2004	Ozcan U, 2004, SCIENCE, V306, P457, DOI 10.1126/science.1103160	13	0.01
203	2002	Oyadomari S, 2002, J CLIN INVEST, V109, P525, DOI 10.1172/JCI200214550	13	0.03
204	2007	Okada T, 2007, P NATL ACAD SCI USA, V104, P8977, DOI 10.1073/pnas.0608703104	13	0.01
205	2018	Oh YS, 2018, FRONT ENDOCRINOL, V9, P0, DOI 10.3389/fendo.2018.00384	13	0
206	2009	Newsholme P, 2009, DIABETOLOGIA, V52, P2489, DOI 10.1007/s00125-009-1536-z	13	0
207	2007	Newsholme P, 2007, J PHYSIOL-LONDON, V583, P9, DOI 10.1113/jphysiol.2007.135871	13	0.01
208	2003	Maedler K, 2003, DIABETES, V52, P726, DOI 10.2337/diabetes.52.3.726	13	0.01
209	2010	Kowluru A, 2010, ENDOCR REV, V31, P52, DOI 10.1210/er.2009-0022	13	0
210	2002	Kitamura T, 2002, J CLIN INVEST, V110, P1839, DOI 10.1172/JCI200216857	13	0.02
211	2001	Harding HP, 2001, MOL CELL, V7, P1153, DOI 10.1016/S1097-2765(01)00264-7	13	0.08
212	2015	Filios SR, 2015, DIABETES, V64, P3631, DOI 10.2337/db15-0831	13	0
213	2013	Campbell JE, 2013, CELL METAB, V17, P819, DOI 10.1016/j.cmet.2013.04.008	13	0
214	2014	Brereton MF, 2014, NAT COMMUN, V5, P0, DOI 10.1038/ncomms5639	13	0
215	2015	Alejandro EU, 2015, MOL ASPECTS MED, V42, P19, DOI 10.1016/j.mam.2014.12.002	13	0
216	2007	Zeggini E, 2007, SCIENCE, V316, P1336, DOI 10.1126/science.1142364	12	0
217	2003	Tsuboi T, 2003, BIOCHEM J, V369, P287, DOI 10.1042/BJ20021288	12	0.03
218	2011	Thorrez L, 2011, GENOME RES, V21, P95, DOI 10.1101/gr.109173.110	12	0
219	2002	Sakuraba H, 2002, DIABETOLOGIA, V45, P85, DOI 10.1007/s125-002-8248-z	12	0.03
220	2009	Sachdeva MM, 2009, P NATL ACAD SCI USA, V106, P19090, DOI 10.1073/pnas.0904849106	12	0
221	2007	Rulifson IC, 2007, P NATL ACAD SCI USA, V104, P6247, DOI 10.1073/pnas.0701509104	12	0
222	2016	Roscioni SS, 2016, NAT REV ENDOCRINOL, V12, P695, DOI 10.1038/nrendo.2016.147	12	0
223	2006	Park S, 2006, J BIOL CHEM, V281, P1159, DOI 10.1074/jbc.M508307200	12	0
224	2011	Pan FC, 2011, DEV DYNAM, V240, P530, DOI 10.1002/dvdy.22584	12	0
225	2006	Okamoto H, 2006, J CLIN INVEST, V116, P775, DOI 10.1172/JCI24967	12	0
226	2012	Moran I, 2012, CELL METAB, V16, P435, DOI 10.1016/j.cmet.2012.08.010	12	0
227	2015	Mir SUR, 2015, J BIOL CHEM, V290, P6071, DOI 10.1074/jbc.M114.605345	12	0
228	2011	Mccluskey JT, 2011, J BIOL CHEM, V286, P21982, DOI 10.1074/jbc.M111.226795	12	0
229	2004	Matsuoka T, 2004, P NATL ACAD SCI USA, V101, P2930, DOI 10.1073/pnas.0306233101	12	0.01
230	2006	Lee JY, 2006, J BIOL CHEM, V281, P2649, DOI 10.1074/jbc.M512373200	12	0.01
231	2007	Kim S, 2007, P NATL ACAD SCI USA, V104, P1913, DOI 10.1073/pnas.0610690104	12	0
232	2008	Inada A, 2008, P NATL ACAD SCI USA, V105, P19915, DOI 10.1073/pnas.0805803105	12	0
233	2003	Ianus A, 2003, J CLIN INVEST, V111, P843, DOI 10.1172/JCI200316502	12	0.02
234	2006	Heit JJ, 2006, NATURE, V443, P345, DOI 10.1038/nature05097	12	0
235	2005	Harmon JS, 2005, J BIOL CHEM, V280, P11107, DOI 10.1074/jbc.M410345200	12	0.01
236	2013	Eizirik DL, 2013, DIABETOLOGIA, V56, P234, DOI 10.1007/s00125-012-2762-3	12	0
237	2014	Dayeh T, 2014, PLOS GENET, V10, P0, DOI 10.1371/journal.pgen.1004160	12	0
238	2012	Cnop M, 2012, TRENDS MOL MED, V18, P59, DOI 10.1016/j.molmed.2011.07.010	12	0
239	2009	Chen HA, 2009, GENE DEV, V23, P975, DOI 10.1101/gad.1742509	12	0
240	2014	Brouwers B, 2014, CELL METAB, V20, P979, DOI 10.1016/j.cmet.2014.11.004	12	0
241	2010	Artner I, 2010, DIABETES, V59, P2530, DOI 10.2337/db10-0190	12	0
242	2008	Andrali SS, 2008, BIOCHEM J, V415, P1, DOI 10.1042/BJ20081029	12	0
243	2018	Zhou Q, 2018, NATURE, V557, P351, DOI 10.1038/s41586-018-0088-0	11	0
244	2009	Zhang LL, 2009, J BIOL CHEM, V284, P5289, DOI 10.1074/jbc.M805477200	11	0
245	2016	Yoshihara E, 2016, CELL METAB, V23, P622, DOI 10.1016/j.cmet.2016.03.005	11	0
246	2003	Yaney GC, 2003, DIABETOLOGIA, V46, P1297, DOI 10.1007/s00125-003-1207-4	11	0.01
247	2013	Xu GL, 2013, NAT MED, V19, P1141, DOI 10.1038/nm.3287	11	0
248	2011	Walter P, 2011, SCIENCE, V334, P1081, DOI 10.1126/science.1209038	11	0
249	2019	Veres A, 2019, NATURE, V569, P368, DOI 10.1038/s41586-019-1168-5	11	0
250	2019	Thompson PJ, 2019, CELL METAB, V29, P1045, DOI 10.1016/j.cmet.2019.01.021	11	0
251	2005	Teta M, 2005, DIABETES, V54, P2557, DOI 10.2337/diabetes.54.9.2557	11	0.01
252	2012	Tarasov AI, 2012, PLOS ONE, V7, P0, DOI 10.1371/journal.pone.0039722	11	0
253	2003	Schulla V, 2003, EMBO J, V22, P3844, DOI 10.1093/emboj/cdg389	11	0.01
254	2012	Rorsman P, 2012, CELL CALCIUM, V51, P300, DOI 10.1016/j.ceca.2011.11.006	11	0
255	2012	Roggli E, 2012, DIABETES, V61, P1742, DOI 10.2337/db11-1086	11	0
256	2019	Ramos-rodriguez M, 2019, NAT GENET, V51, P1588, DOI 10.1038/s41588-019-0524-6	11	0
257	2020	Prentki M, 2020, DIABETES, V69, P279, DOI 10.2337/dbi19-0014	11	0
258	2007	Pirot P, 2007, DIABETOLOGIA, V50, P1006, DOI 10.1007/s00125-007-0609-0	11	0.01
259	2007	Pirot P, 2007, DIABETES, V56, P1069, DOI 10.2337/db06-1253	11	0.01
260	2009	Pi JB, 2009, ENDOCRINOLOGY, V150, P3040, DOI 10.1210/en.2008-1642	11	0
261	2004	Otani K, 2004, AM J PHYSIOL-ENDOC M, V286, P0, DOI 10.1152/ajpendo.00533.2001	11	0.01
262	2006	Ostenson CG, 2006, DIABETES, V55, P435, DOI 10.2337/diabetes.55.02.06.db04-1575	11	0.01
263	2002	Olbrot M, 2002, P NATL ACAD SCI USA, V99, P6737, DOI 10.1073/pnas.102168499	11	0.02
264	2017	Ni QC, 2017, NAT COMMUN, V8, P0, DOI 10.1038/ncomms15755	11	0
265	2012	Morris AP, 2012, NAT GENET, V44, P981, DOI 10.1038/ng.2383	11	0
266	2003	Matsuoka T, 2003, MOL CELL BIOL, V23, P6049, DOI 10.1128/MCB.23.17.6049-6062.2003	11	0.01
267	2015	Marroqui L, 2015, EBIOMEDICINE, V2, P378, DOI 10.1016/j.ebiom.2015.03.012	11	0
268	2007	Marchetti P, 2007, DIABETOLOGIA, V50, P2486, DOI 10.1007/s00125-007-0816-8	11	0
269	2001	Maedler K, 2001, DIABETES, V50, P69, DOI 10.2337/diabetes.50.1.69	11	0.03
270	2005	Li L, 2005, DIABETOLOGIA, V48, P1339, DOI 10.1007/s00125-005-1787-2	11	0.01
271	2001	Lemmens R, 2001, J BIOL CHEM, V276, P9971, DOI 10.1074/jbc.M009463200	11	0.04
272	2001	Kashima Y, 2001, J BIOL CHEM, V276, P46046, DOI 10.1074/jbc.M108378200	11	0.02
273	2005	Karnik SK, 2005, P NATL ACAD SCI USA, V102, P14659, DOI 10.1073/pnas.0503484102	11	0.01
274	2004	Holz GG, 2004, DIABETES, V53, P5, DOI 10.2337/diabetes.53.1.5	11	0.01
275	1999	Holz GG, 1999, J BIOL CHEM, V274, P14147, DOI 10.1074/jbc.274.20.14147	11	0.04
276	2007	Holst JJ, 2007, PHYSIOL REV, V87, P1409, DOI 10.1152/physrev.00034.2006	11	0.01
277	2013	Hodson DJ, 2013, J CLIN INVEST, V123, P4182, DOI 10.1172/JCI68459	11	0
278	2003	Hess D, 2003, NAT BIOTECHNOL, V21, P763, DOI 10.1038/nbt841	11	0.01
279	2006	Hashimoto N, 2006, NAT GENET, V38, P589, DOI 10.1038/ng1774	11	0.01
280	2002	Harding HP, 2002, DIABETES, V51, P0, DOI 10.2337/diabetes.51.2007.S455	11	0.01
281	2003	Hara M, 2003, AM J PHYSIOL-ENDOC M, V284, P0, DOI 10.1152/ajpendo.00321.2002	11	0.01
282	2005	Hagman DK, 2005, J BIOL CHEM, V280, P32413, DOI 10.1074/jbc.M506000200	11	0.01
283	2005	Gysemans CA, 2005, DIABETES, V54, P2396, DOI 10.2337/diabetes.54.8.2396	11	0.01
284	2010	Gurzov EN, 2010, J BIOL CHEM, V285, P19910, DOI 10.1074/jbc.M110.122374	11	0
285	2002	Gu GQ, 2002, DEVELOPMENT, V129, P2447	11	0.02
286	2010	Gu CY, 2010, CELL METAB, V11, P298, DOI 10.1016/j.cmet.2010.03.006	11	0
287	2017	Grieco FA, 2017, DIABETES, V66, P100, DOI 10.2337/db16-0592	11	0
288	2014	Gao T, 2014, CELL METAB, V19, P259, DOI 10.1016/j.cmet.2013.12.002	11	0
289	2010	Fiaschi-taesch NM, 2010, DIABETES, V59, P1926, DOI 10.2337/db09-1776	11	0
290	2013	Engin F, 2013, SCI TRANSL MED, V5, P0, DOI 10.1126/scitranslmed.3006534	11	0
291	2007	Ehses JA, 2007, DIABETES, V56, P2356, DOI 10.2337/db06-1650	11	0
292	2014	De Marchi U, 2014, J BIOL CHEM, V289, P9182, DOI 10.1074/jbc.M113.513184	11	0
293	2009	Cunha DA, 2009, DIABETES, V58, P2851, DOI 10.2337/db09-0685	11	0
294	2009	Collombat P, 2009, CELL, V138, P449, DOI 10.1016/j.cell.2009.05.035	11	0
295	2020	Colli ML, 2020, NAT COMMUN, V11, P0, DOI 10.1038/s41467-020-16327-0	11	0
296	2018	Colli ML, 2018, EBIOMEDICINE, V36, P367, DOI 10.1016/j.ebiom.2018.09.040	11	0
297	2010	Cnop M, 2010, DIABETES OBES METAB, V12, P76, DOI 10.1111/j.1463-1326.2010.01279.x	11	0
298	2011	Chen HN, 2011, NATURE, V478, P349, DOI 10.1038/nature10502	11	0
299	2006	Cabrera O, 2006, P NATL ACAD SCI USA, V103, P2334, DOI 10.1073/pnas.0510790103	11	0.01
300	2001	Bernal-mizrachi E, 2001, J CLIN INVEST, V108, P1631, DOI 10.1172/JCI13785	11	0.03
301	2015	Belgardt BF, 2015, NAT MED, V21, P619, DOI 10.1038/nm.3862	11	0
302	2015	Avrahami D, 2015, CELL METAB, V22, P619, DOI 10.1016/j.cmet.2015.07.025	11	0
303	2017	Aguayo-mazzucato C, 2017, CELL METAB, V25, P898, DOI 10.1016/j.cmet.2017.03.015	11	0
304	2013	Yi P, 2013, CELL, V153, P747, DOI 10.1016/j.cell.2013.04.008	10	0
305	2012	Wikstrom JD, 2012, PLOS ONE, V7, P0, DOI 10.1371/journal.pone.0033023	10	0
306	2020	Weir GC, 2020, LANCET DIABETES ENDO, V8, P249, DOI 10.1016/S2213-8587(20)30022-X	10	0
307	2020	Weir GC, 2020, DIABETES, V69, P273, DOI 10.2337/db19-0138	10	0
308	2019	Wang P, 2019, CELL METAB, V29, P638, DOI 10.1016/j.cmet.2018.12.005	10	0
309	2003	Van DECASTEELEM, 2003, BIOCHEM BIOPH RES CO, V312, P937, DOI 10.1016/j.bbrc.2003.11.013	10	0.01
310	2007	Terauchi Y, 2007, J CLIN INVEST, V117, P246, DOI 10.1172/JCI17645	10	0
311	2010	Sun G, 2010, DIABETOLOGIA, V53, P924, DOI 10.1007/s00125-010-1692-1	10	0
312	2007	Scott LJ, 2007, SCIENCE, V316, P1341, DOI 10.1126/science.1142382	10	0
313	2008	Scheuner D, 2008, ENDOCR REV, V29, P317, DOI 10.1210/er.2007-0039	10	0
314	2014	Scharfmann R, 2014, J CLIN INVEST, V124, P2087, DOI 10.1172/JCI72674	10	0
315	2019	Salem V, 2019, NAT METAB, V1, P615, DOI 10.1038/s42255-019-0075-2	10	0
316	2005	Ryan EA, 2005, DIABETES, V54, P2060, DOI 10.2337/diabetes.54.7.2060	10	0
317	2003	Rutter GA, 2003, BIOCHEM J, V375, P1, DOI 10.1042/BJ20030048	10	0.01
318	2010	Rieck S, 2010, TRENDS ENDOCRIN MET, V21, P151, DOI 10.1016/j.tem.2009.11.001	10	0
319	2012	Rezania A, 2012, DIABETES, V61, P2016, DOI 10.2337/db11-1711	10	0
320	2003	Rajagopal J, 2003, SCIENCE, V299, P363	10	0.01
321	2009	Poy MN, 2009, P NATL ACAD SCI USA, V106, P5813, DOI 10.1073/pnas.0810550106	10	0
322	2002	Oyadomari S, 2002, APOPTOSIS, V7, P335, DOI 10.1023/A:1016175429877	10	0.01
323	2002	Olofsson CS, 2002, PFLUG ARCH EUR J PHY, V444, P43, DOI 10.1007/s00424-002-0781-5	10	0.01
324	2011	Nolan CJ, 2011, LANCET, V378, P169, DOI 10.1016/S0140-6736(11)60614-4	10	0
325	2015	Matsuoka T, 2015, J BIOL CHEM, V290, P7647, DOI 10.1074/jbc.M114.595579	10	0
326	2001	Maechler P, 2001, NATURE, V414, P807, DOI 10.1038/414807a	10	0.03
327	2010	Lu HF, 2010, DIABETES, V59, P448, DOI 10.2337/db09-0129	10	0
328	2017	Lenzen S, 2017, BBA-GEN SUBJECTS, V1861, P1929, DOI 10.1016/j.bbagen.2017.05.013	10	0
329	2009	Leloup C, 2009, DIABETES, V58, P673, DOI 10.2337/db07-1056	10	0
330	2005	Kim WH, 2005, DIABETES, V54, P2602, DOI 10.2337/diabetes.54.9.2602	10	0
331	2015	Kaufman BA, 2015, MOL ASPECTS MED, V42, P91, DOI 10.1016/j.mam.2015.01.004	10	0
332	2003	Kang GX, 2003, J BIOL CHEM, V278, P8279, DOI 10.1074/jbc.M211682200	10	0.01
333	2008	Kaneto H, 2008, ENDOCR J, V55, P235, DOI 10.1507/endocrj.K07E-041	10	0
334	2002	Kaneto H, 2002, J BIOL CHEM, V277, P30010, DOI 10.1074/jbc.M202066200	10	0.01
335	2003	Kaiser N, 2003, J PEDIATR ENDOCR MET, V16, P5, DOI 10.1515/JPEM.2003.16.1.5	10	0.01
336	2008	Jeffrey KD, 2008, P NATL ACAD SCI USA, V105, P8452, DOI 10.1073/pnas.0711232105	10	0
337	2007	Jacobson DA, 2007, CELL METAB, V6, P229, DOI 10.1016/j.cmet.2007.07.010	10	0
338	2019	Jaafar R, 2019, J CLIN INVEST, V129, P4124, DOI 10.1172/JCI127021	10	0
339	2002	Hori Y, 2002, P NATL ACAD SCI USA, V99, P16105, DOI 10.1073/pnas.252618999	10	0.01
340	2007	Hao M, 2007, DIABETES, V56, P2328, DOI 10.2337/db07-0056	10	0
341	2001	Guz Y, 2001, ENDOCRINOLOGY, V142, P4956, DOI 10.1210/en.142.11.4956	10	0.02
342	2010	Gehrmann W, 2010, DIABETES OBES METAB, V12, P149, DOI 10.1111/j.1463-1326.2010.01265.x	10	0
343	2008	Ferdaoussi M, 2008, DIABETES, V57, P1205, DOI 10.2337/db07-1214	10	0
344	2003	Evans JL, 2003, DIABETES, V52, P1, DOI 10.2337/diabetes.52.1.1	10	0.01
345	2010	Dupuis J, 2010, NAT GENET, V42, P105, DOI 10.1038/ng.520	10	0
346	2014	Chera S, 2014, NATURE, V514, P503, DOI 10.1038/nature13633	10	0
347	2001	Cardozo AK, 2001, J BIOL CHEM, V276, P48879, DOI 10.1074/jbc.M108658200	10	0.02
348	2005	Bouwens L, 2005, PHYSIOL REV, V85, P1255, DOI 10.1152/physrev.00025.2004	10	0.01
349	2014	Ardestani A, 2014, NAT MED, V20, P385, DOI 10.1038/nm.3482	10	0
350	2017	Zhu YX, 2017, STEM CELL RES THER, V8, P0, DOI 10.1186/s13287-017-0694-z	9	0
351	2015	Zheng Y, 2015, LAB INVEST, V95, P1387, DOI 10.1038/labinvest.2015.112	9	0
352	2017	Yuan T, 2017, DIABETOLOGIA, V60, P668, DOI 10.1007/s00125-016-4188-9	9	0
353	1999	Xu G, 1999, DIABETES, V48, P2270, DOI 10.2337/diabetes.48.12.2270	9	0.06
354	2004	Wang Q, 2004, DIABETOLOGIA, V47, P478, DOI 10.1007/s00125-004-1327-5	9	0.01
355	2014	Wali JA, 2014, CELL DEATH DIS, V5, P0, DOI 10.1038/cddis.2014.88	9	0
356	2019	Velazco-cruz L, 2019, STEM CELL REP, V12, P351, DOI 10.1016/j.stemcr.2018.12.012	9	0
357	2009	Thomas HE, 2009, APOPTOSIS, V14, P1389, DOI 10.1007/s10495-009-0339-5	9	0
358	2017	Swisa A, 2017, FRONT GENET, V8, P0, DOI 10.3389/fgene.2017.00021	9	0
359	2012	Supale S, 2012, TRENDS ENDOCRIN MET, V23, P477, DOI 10.1016/j.tem.2012.06.002	9	0
360	2007	Sladek R, 2007, NATURE, V445, P881, DOI 10.1038/nature05616	9	0
361	2011	Shimoda M, 2011, DIABETOLOGIA, V54, P1098, DOI 10.1007/s00125-011-2069-9	9	0
362	2006	Shapiro AMJ, 2006, NEW ENGL J MED, V355, P1318, DOI 10.1056/NEJMoa061267	9	0.01
363	2002	Schuit F, 2002, DIABETES, V51, P0, DOI 10.2337/diabetes.51.2007.S326	9	0.01
364	2007	Saxena R, 2007, SCIENCE, V316, P1331, DOI 10.1126/science.1142358	9	0
365	2012	Pullen TJ, 2012, DIABETES, V61, P1719, DOI 10.2337/db11-1531	9	0
366	2011	Pullen TJ, 2011, MOL CELL BIOL, V31, P3182, DOI 10.1128/MCB.01433-10	9	0
367	2000	Perfetti R, 2000, ENDOCRINOLOGY, V141, P4600, DOI 10.1210/en.141.12.4600	9	0.02
368	2001	Oyadomari S, 2001, P NATL ACAD SCI USA, V98, P10845, DOI 10.1073/pnas.191207498	9	0.02
369	2012	Oslowski CM, 2012, CELL METAB, V16, P265, DOI 10.1016/j.cmet.2012.07.005	9	0
370	2019	Oram RA, 2019, DIABETOLOGIA, V62, P567, DOI 10.1007/s00125-019-4822-4	9	0
371	2016	Okauchi S, 2016, BIOCHEM BIOPH RES CO, V470, P772, DOI 10.1016/j.bbrc.2015.10.109	9	0
372	2017	Ogurtsova K, 2017, DIABETES RES CLIN PR, V128, P40, DOI 10.1016/j.diabres.2017.03.024	9	0
373	2011	Nostro MC, 2011, DEVELOPMENT, V138, P861, DOI 10.1242/dev.055236	9	0
374	2017	Marroqui L, 2017, DIABETOLOGIA, V60, P656, DOI 10.1007/s00125-016-4201-3	9	0
375	2013	Maechler P, 2013, MOL CELL ENDOCRINOL, V379, P12, DOI 10.1016/j.mce.2013.06.019	9	0
376	2018	Liu M, 2018, DIABETES OBES METAB, V20, P28, DOI 10.1111/dom.13378	9	0
377	2002	Lingohr MK, 2002, TRENDS MOL MED, V8, P375, DOI 10.1016/S1471-4914(02)02377-8	9	0.01
378	2012	Lerner AG, 2012, CELL METAB, V16, P250, DOI 10.1016/j.cmet.2012.07.007	9	0
379	2008	Lenzen S, 2008, DIABETOLOGIA, V51, P216, DOI 10.1007/s00125-007-0886-7	9	0
380	2002	Kulkarni RN, 2002, NAT GENET, V31, P111, DOI 10.1038/ng872	9	0.01
381	2006	Krishnamurthy J, 2006, NATURE, V443, P453, DOI 10.1038/nature05092	9	0.01
382	2014	Kahn SE, 2014, LANCET, V383, P1068, DOI 10.1016/S0140-6736(13)62154-6	9	0
383	2014	Halban PA, 2014, DIABETES CARE, V37, P1751, DOI 10.2337/dc14-0396	9	0
384	2003	Haber EP, 2003, J CELL PHYSIOL, V194, P1, DOI 10.1002/jcp.10187	9	0.01
385	2009	Granot Z, 2009, CELL METAB, V10, P296, DOI 10.1016/j.cmet.2009.08.010	9	0
386	2014	Gilon P, 2014, CELL CALCIUM, V56, P340, DOI 10.1016/j.ceca.2014.09.001	9	0
387	2013	Fu Z, 2013, CURR DIABETES REV, V9, P25, DOI 10.2174/157339913804143225	9	0
388	2009	Fu A, 2009, CELL METAB, V10, P285, DOI 10.1016/j.cmet.2009.08.008	9	0
389	2017	Eguchi K, 2017, J CLIN INVEST, V127, P14, DOI 10.1172/JCI88877	9	0
390	2002	Edlund H, 2002, NAT REV GENET, V3, P524, DOI 10.1038/nrg841	9	0.01
391	2010	Drews G, 2010, ADV EXP MED BIOL, V654, P115, DOI 10.1007/978-90-481-3271-3_7	9	0
392	2007	Doyle ME, 2007, PHARMACOL THERAPEUT, V113, P546, DOI 10.1016/j.pharmthera.2006.11.007	9	0
393	2003	Donath MY, 2003, J MOL MED-JMM, V81, P455, DOI 10.1007/s00109-003-0450-y	9	0.01
394	2005	Del GUERRAS, 2005, DIABETES, V54, P727, DOI 10.2337/diabetes.54.3.727	9	0.01
395	2010	Colsoul B, 2010, P NATL ACAD SCI USA, V107, P5208, DOI 10.1073/pnas.0913107107	9	0
396	2008	Chang-chen KJ, 2008, REV ENDOCR METAB DIS, V9, P329, DOI 10.1007/s11154-008-9101-5	9	0
397	2021	Campbell JE, 2021, NAT REV MOL CELL BIO, V22, P142, DOI 10.1038/s41580-020-00317-7	9	0
398	2016	Brereton MF, 2016, NAT COMMUN, V7, P0, DOI 10.1038/ncomms13496	9	0
399	2002	Bratanova-tochkova TK, 2002, DIABETES, V51, P0, DOI 10.2337/diabetes.51.2007.S83	9	0.01
400	2014	Benner C, 2014, BMC GENOMICS, V15, P0, DOI 10.1186/1471-2164-15-620	9	0
401	2001	Barg S, 2001, BIOPHYS J, V81, P3308, DOI 10.1016/S0006-3495(01)75964-4	9	0.02
402	2012	Allagnat F, 2012, CELL DEATH DIFFER, V19, P1836, DOI 10.1038/cdd.2012.67	9	0
403	2017	Akerman I, 2017, CELL METAB, V25, P400, DOI 10.1016/j.cmet.2016.11.016	9	0
404	2013	Aguayo-mazzucato C, 2013, DIABETES, V62, P1569, DOI 10.2337/db12-0849	9	0
405	2017	Zummo FP, 2017, DIABETES, V66, P1272, DOI 10.2337/db16-1009	8	0
406	2010	Wijesekara N, 2010, DIABETOLOGIA, V53, P1656, DOI 10.1007/s00125-010-1733-9	8	0
407	2012	Wiederkehr A, 2012, MOL CELL ENDOCRINOL, V353, P128, DOI 10.1016/j.mce.2011.07.016	8	0
408	2011	Westermark P, 2011, PHYSIOL REV, V91, P795, DOI 10.1152/physrev.00042.2009	8	0
409	2001	Weir GC, 2001, DIABETES, V50, P0, DOI 10.2337/diabetes.50.2007.S154	8	0.02
410	2016	Wang YJ, 2016, CELL METAB, V24, P616, DOI 10.1016/j.cmet.2016.09.007	8	0
411	2017	Wang JJ, 2017, OXID MED CELL LONGEV, V2017, P0, DOI 10.1155/2017/1930261	8	0
412	2004	Wallace TM, 2004, DIABETES CARE, V27, P1487, DOI 10.2337/diacare.27.6.1487	8	0.01
413	2011	Uchida K, 2011, DIABETES, V60, P119, DOI 10.2337/db10-0276	8	0
414	2008	Twig G, 2008, EMBO J, V27, P433, DOI 10.1038/sj.emboj.7601963	8	0
415	2014	Tornovsky-babeay S, 2014, CELL METAB, V19, P109, DOI 10.1016/j.cmet.2013.11.007	8	0
416	2013	Taylor BL, 2013, CELL REP, V4, P1262, DOI 10.1016/j.celrep.2013.08.010	8	0
417	2002	Straub SG, 2002, DIABETES-METAB RES, V18, P451, DOI 10.1002/dmrr.329	8	0.01
418	2017	Shirakawa J, 2017, CELL METAB, V25, P868, DOI 10.1016/j.cmet.2017.02.004	8	0
419	2011	Santin I, 2011, DIABETES, V60, P3279, DOI 10.2337/db11-0758	8	0
420	2001	Rutter GUYA, 2001, MOLECULAR ASPECTS OF MEDICINE, V22, P247, DOI 10.1016/S0098-2997(01)00013-9	8	0.02
421	2004	Roduit R, 2004, DIABETES, V53, P1007, DOI 10.2337/diabetes.53.4.1007	8	0.01
422	2011	Robson-doucette CA, 2011, DIABETES, V60, P2710, DOI 10.2337/db11-0132	8	0
423	2011	Rivera JF, 2011, CELL DEATH DIFFER, V18, P415, DOI 10.1038/cdd.2010.111	8	0
424	2005	Richards SK, 2005, J ENDOCRINOL, V187, P225, DOI 10.1677/joe.1.06413	8	0.01
425	2008	Rachdi L, 2008, P NATL ACAD SCI USA, V105, P9250, DOI 10.1073/pnas.0803047105	8	0
426	2012	Papa FR, 2012, CSH PERSPECT MED, V2, P0, DOI 10.1101/cshperspect.a007666	8	0
427	2006	Ortis F, 2006, MOL ENDOCRINOL, V20, P1867, DOI 10.1210/me.2005-0268	8	0
428	2007	Oprescu AI, 2007, DIABETES, V56, P2927, DOI 10.2337/db07-0075	8	0
429	2007	Ohara-imaizumi M, 2007, J CELL BIOL, V177, P695, DOI 10.1083/jcb.200608132	8	0
430	2017	Nordmann TM, 2017, SCI REP-UK, V7, P0, DOI 10.1038/s41598-017-06731-w	8	0
431	2006	Nolan CJ, 2006, DIABETES, V55, P0, DOI 10.2337/db06-S003	8	0
432	2006	Nishimura W, 2006, DEV BIOL, V293, P526, DOI 10.1016/j.ydbio.2006.02.028	8	0
433	2009	Nicolson TJ, 2009, DIABETES, V58, P2070, DOI 10.2337/db09-0551	8	0
434	2009	Morgan D, 2009, ENDOCRINOLOGY, V150, P2197, DOI 10.1210/en.2008-1149	8	0
435	2015	Mitchell RK, 2015, HUM MOL GENET, V24, P1390, DOI 10.1093/hmg/ddu553	8	0
436	2010	Mckenzie MD, 2010, DIABETES, V59, P644, DOI 10.2337/db09-1151	8	0
437	2014	Marselli L, 2014, DIABETOLOGIA, V57, P362, DOI 10.1007/s00125-013-3098-3	8	0
438	2003	Mandrup-poulsen T, 2003, BIOCHEM PHARMACOL, V66, P1433, DOI 10.1016/S0006-2952(03)00494-5	8	0.01
439	2008	Lipson KL, 2008, PLOS ONE, V3, P0, DOI 10.1371/journal.pone.0001648	8	0
440	2004	Li L, 2004, DIABETES, V53, P608, DOI 10.2337/diabetes.53.3.608	8	0.01
441	2008	Leibiger IB, 2008, ANNU REV NUTR, V28, P233, DOI 10.1146/annurev.nutr.28.061807.155530	8	0
442	2005	Lawrence MC, 2005, J BIOL CHEM, V280, P26751, DOI 10.1074/jbc.M503158200	8	0.01
443	2014	Latreille M, 2014, J CLIN INVEST, V124, P2722, DOI 10.1172/JCI73066	8	0
444	2017	Lapierre MP, 2017, MOL METAB, V6, P1010, DOI 10.1016/j.molmet.2017.06.020	8	0
445	2016	Kim-muller JY, 2016, NAT COMMUN, V7, P0, DOI 10.1038/ncomms12631	8	0
446	2011	Kelly OG, 2011, NAT BIOTECHNOL, V29, P750, DOI 10.1038/nbt.1931	8	0
447	2015	Kaneto H, 2015, INT J MOL SCI, V16, P6281, DOI 10.3390/ijms16036281	8	0
448	2013	Kalwat MA, 2013, EXP MOL MED, V45, P0, DOI 10.1038/emm.2013.73	8	0
449	2009	Jonas JC, 2009, DIABETES OBES METAB, V11, P65, DOI 10.1111/j.1463-1326.2009.01112.x	8	0
450	2005	Jing XJ, 2005, J CLIN INVEST, V115, P146, DOI 10.1172/JCI200522518	8	0.01
451	2009	Harmon JS, 2009, ENDOCRINOLOGY, V150, P4855, DOI 10.1210/en.2009-0708	8	0
452	2004	Hansson M, 2004, DIABETES, V53, P2603, DOI 10.2337/diabetes.53.10.2603	8	0.01
453	2014	Hang Y, 2014, DIABETES, V63, P1994, DOI 10.2337/db13-1001	8	0
454	2014	Guariguata L, 2014, DIABETES RES CLIN PR, V103, P137, DOI 10.1016/j.diabres.2013.11.002	8	0
455	2000	Giannoukakis N, 2000, J BIOL CHEM, V275, P36509, DOI 10.1074/jbc.M005943200	8	0.03
456	2019	Ghosh R, 2019, MOL METAB, V27, P0, DOI 10.1016/j.molmet.2019.06.012	8	0
457	2003	Friedrichsen BN, 2003, MOL ENDOCRINOL, V17, P945, DOI 10.1210/me.2002-0356	8	0.01
458	2009	Fiaschi-taesch N, 2009, DIABETES, V58, P882, DOI 10.2337/db08-0631	8	0
459	2003	Farilla L, 2003, ENDOCRINOLOGY, V144, P5149, DOI 10.1210/en.2003-0323	8	0.01
460	2003	Eliasson L, 2003, J GEN PHYSIOL, V121, P181, DOI 10.1085/jgp.20028707	8	0.01
461	2005	Donath MY, 2005, DIABETES, V54, P0, DOI 10.2337/diabetes.54.suppl_2.S108	8	0.01
462	2001	Cnop M, 2001, DIABETES, V50, P1771, DOI 10.2337/diabetes.50.8.1771	8	0.01
463	2017	Ciregia F, 2017, SCI REP-UK, V7, P0, DOI 10.1038/s41598-017-13908-w	8	0
464	2009	Choi SE, 2009, ENDOCRINOLOGY, V150, P126, DOI 10.1210/en.2008-0483	8	0
465	2003	Butler AE, 2003, DIABETES, V52, P2304, DOI 10.2337/diabetes.52.9.2304	8	0.01
466	2004	Buteau J, 2004, DIABETOLOGIA, V47, P806, DOI 10.1007/s00125-004-1379-6	8	0.01
467	2007	Brunham LR, 2007, NAT MED, V13, P340, DOI 10.1038/nm1546	8	0
468	2003	Briscoe CP, 2003, J BIOL CHEM, V278, P11303, DOI 10.1074/jbc.M211495200	8	0.01
469	2005	Briaud I, 2005, J BIOL CHEM, V280, P2282, DOI 10.1074/jbc.M412179200	8	0.01
470	2003	Briaud I, 2003, DIABETES, V52, P974, DOI 10.2337/diabetes.52.4.974	8	0.01
471	2007	Brennand K, 2007, PLOS BIOL, V5, P1520, DOI 10.1371/journal.pbio.0050163	8	0
472	2000	Bonner-weir S, 2000, TRENDS ENDOCRIN MET, V11, P375, DOI 10.1016/S1043-2760(00)00305-2	8	0.06
473	2012	Blum B, 2012, NAT BIOTECHNOL, V30, P261, DOI 10.1038/nbt.2141	8	0
474	2007	Baggio LL, 2007, GASTROENTEROLOGY, V132, P2131, DOI 10.1053/j.gastro.2007.03.054	8	0
475	2013	Ashcroft FM, 2013, NAT REV ENDOCRINOL, V9, P660, DOI 10.1038/nrendo.2013.166	8	0
476	2009	Amer DIABETASSOC, 2009, DIABETES CARE, V32, P0	8	0
477	2017	Alejandro EU, 2017, DIABETES, V66, P2150, DOI 10.2337/db16-1349	8	0
478	2015	Zheng SG, 2015, EUR J PHARMACOL, V750, P52, DOI 10.1016/j.ejphar.2015.01.031	7	0
479	2009	Zhao ZS, 2009, ENDOCRINOLOGY, V150, P2569, DOI 10.1210/en.2008-1342	7	0
480	2019	Zhang EM, 2019, CELL METAB, V29, P64, DOI 10.1016/j.cmet.2018.09.008	7	0
481	2001	Zhang CY, 2001, CELL, V105, P745, DOI 10.1016/S0092-8674(01)00378-6	7	0.01
482	2017	Zeng C, 2017, CELL METAB, V25, P1160, DOI 10.1016/j.cmet.2017.04.014	7	0
483	2014	Yagishita Y, 2014, DIABETES, V63, P605, DOI 10.2337/db13-0909	7	0
484	2013	Xie RY, 2013, CELL STEM CELL, V12, P224, DOI 10.1016/j.stem.2012.11.023	7	0
485	2013	Xiao XW, 2013, J CLIN INVEST, V123, P2207, DOI 10.1172/JCI66323	7	0
486	2018	Xavier GD, 2018, J CLIN MED, V7, P0, DOI 10.3390/jcm7030054	7	0
487	2015	Wang P, 2015, NAT REV ENDOCRINOL, V11, P201, DOI 10.1038/nrendo.2015.9	7	0
488	2015	Van DERMEULENT, 2015, NAT MED, V21, P769, DOI 10.1038/nm.3872	7	0
489	2013	Van DEBUNTM, 2013, PLOS ONE, V8, P0, DOI 10.1371/journal.pone.0055272	7	0
490	2002	Tourrel C, 2002, DIABETES, V51, P1443, DOI 10.2337/diabetes.51.5.1443	7	0.01
491	2006	Togashi K, 2006, EMBO J, V25, P1804, DOI 10.1038/sj.emboj.7601083	7	0
492	2015	Thorens B, 2015, DIABETOLOGIA, V58, P221, DOI 10.1007/s00125-014-3451-1	7	0
493	2002	Takahashi N, 2002, SCIENCE, V297, P1349, DOI 10.1126/science.1073806	7	0.01
494	2011	Syed I, 2011, DIABETES, V60, P2843, DOI 10.2337/db11-0809	7	0
495	2010	Sun G, 2010, AM J PHYSIOL-ENDOC M, V298, P0, DOI 10.1152/ajpendo.00100.2010	7	0
496	2005	Srinivasan S, 2005, DIABETES, V54, P968, DOI 10.2337/diabetes.54.4.968	7	0
497	2002	Srinivasan S, 2002, AM J PHYSIOL-ENDOC M, V283, P0, DOI 10.1152/ajpendo.00177.2002	7	0.01
498	2015	Spijker HS, 2015, DIABETES, V64, P2928, DOI 10.2337/db14-1752	7	0
499	2006	Simpson NR, 2006, NUCL MED BIOL, V33, P855, DOI 10.1016/j.nucmedbio.2006.07.002	7	0
500	2008	Shigeyama Y, 2008, MOL CELL BIOL, V28, P2971, DOI 10.1128/MCB.01695-07	7	0
501	2015	Shen WJ, 2015, NAT COMMUN, V6, P0, DOI 10.1038/ncomms9372	7	0
502	2010	Shaw JE, 2010, DIABETES RES CLIN PR, V87, P4, DOI 10.1016/j.diabres.2009.10.007	7	0
503	2005	Seino S, 2005, PHYSIOL REV, V85, P1303, DOI 10.1152/physrev.00001.2005	7	0
504	2012	Scully TONY, 2012, NATURE, V485, P0	7	0
505	2020	Rutter GA, 2020, DIABETOLOGIA, V63, P1990, DOI 10.1007/s00125-020-05205-5	7	0
506	2009	Rutter GA, 2009, MOL CELL ENDOCRINOL, V297, P41, DOI 10.1016/j.mce.2008.05.020	7	0
507	2013	Rezania A, 2013, STEM CELLS, V31, P2432, DOI 10.1002/stem.1489	7	0
508	2016	Remedi MS, 2016, DIABETES OBES METAB, V18, P110, DOI 10.1111/dom.12727	7	0
509	2010	Pullen TJ, 2010, ISLETS, V2, P89, DOI 10.4161/isl.2.2.11025	7	0
510	2002	Prentki M, 2002, DIABETES, V51, P0, DOI 10.2337/diabetes.51.2007.S405	7	0.01
511	2004	Poy MN, 2004, NATURE, V432, P226, DOI 10.1038/nature03076	7	0
512	2012	Pascoe J, 2012, DIABETES, V61, P632, DOI 10.2337/db11-0991	7	0
513	2013	Park SH, 2013, P NATL ACAD SCI USA, V110, P12673, DOI 10.1073/pnas.1216351110	7	0
514	2004	Oyadomari S, 2004, CELL DEATH DIFFER, V11, P381, DOI 10.1038/sj.cdd.4401373	7	0.01
515	2006	Nikolova G, 2006, DEV CELL, V10, P397, DOI 10.1016/j.devcel.2006.01.015	7	0
516	2014	Newsholme P, 2014, J ENDOCRINOL, V221, P0, DOI 10.1530/JOE-13-0616	7	0
517	2017	Mugabo Y, 2017, J BIOL CHEM, V292, P7407, DOI 10.1074/jbc.M116.763060	7	0
518	2019	Moin AM, 2019, CURR DIABETES REP, V19, P0, DOI 10.1007/s11892-019-1194-6	7	0
519	2003	Mitchell KJ, 2003, J BIOL CHEM, V278, P11057, DOI 10.1074/jbc.M210257200	7	0.01
520	2011	Melkman-zehavi T, 2011, EMBO J, V30, P835, DOI 10.1038/emboj.2010.361	7	0
521	2012	Martino L, 2012, PLOS ONE, V7, P0, DOI 10.1371/journal.pone.0036188	7	0
522	2003	Martin J, 2003, ONCOGENE, V22, P5261, DOI 10.1038/sj.onc.1206506	7	0.01
523	2005	Martens GA, 2005, J BIOL CHEM, V280, P20389, DOI 10.1074/jbc.M411869200	7	0
524	2010	Marselli L, 2010, PLOS ONE, V5, P0, DOI 10.1371/journal.pone.0011499	7	0
525	2004	Marchetti P, 2004, J CLIN ENDOCR METAB, V89, P5535, DOI 10.1210/jc.2004-0150	7	0
526	2001	Mandrup-poulsen T, 2001, DIABETES, V50, P0, DOI 10.2337/diabetes.50.2007.S58	7	0.01
527	2003	Maestre I, 2003, ENDOCRINOLOGY, V144, P335, DOI 10.1210/en.2001-211282	7	0.01
528	2001	Macdonald PE, 2001, MOL ENDOCRINOL, V15, P1423, DOI 10.1210/me.15.8.1423	7	0.02
529	2017	Ly LD, 2017, EXP MOL MED, V49, P0, DOI 10.1038/emm.2016.157	7	0
530	2005	Lowell BB, 2005, SCIENCE, V307, P384, DOI 10.1126/science.1104343	7	0
531	2008	Liu ZY, 2008, J BIOL CHEM, V283, P8723, DOI 10.1074/jbc.M706105200	7	0
532	2000	Liu DB, 2000, DIABETES, V49, P1116, DOI 10.2337/diabetes.49.7.1116	7	0.02
533	2003	Lingohr MK, 2003, MOL CELL ENDOCRINOL, V209, P17, DOI 10.1016/j.mce.2003.08.003	7	0.01
534	2011	Levitt HE, 2011, DIABETOLOGIA, V54, P572, DOI 10.1007/s00125-010-1919-1	7	0
535	2005	Leung YM, 2005, ENDOCRINOLOGY, V146, P4766, DOI 10.1210/en.2005-0803	7	0
536	2001	Leibiger B, 2001, MOL CELL, V7, P559, DOI 10.1016/S1097-2765(01)00203-9	7	0.02
537	2020	Lee H, 2020, CELL METAB, V31, P822, DOI 10.1016/j.cmet.2020.03.002	7	0
538	2004	Kubota N, 2004, J CLIN INVEST, V114, P917, DOI 10.1172/JCI200421484	7	0.01
539	2014	Kone M, 2014, FASEB J, V28, P4972, DOI 10.1096/fj.14-257667	7	0
540	2015	Kondegowda NG, 2015, CELL METAB, V22, P77, DOI 10.1016/j.cmet.2015.05.021	7	0
541	2016	Klochendler A, 2016, DIABETES, V65, P2081, DOI 10.2337/db16-0003	7	0
542	2015	Keane KN, 2015, OXID MED CELL LONGEV, V2015, P0, DOI 10.1155/2015/181643	7	0
543	2007	Karnik SK, 2007, SCIENCE, V318, P806, DOI 10.1126/science.1146812	7	0
544	2014	Kameswaran V, 2014, CELL METAB, V19, P135, DOI 10.1016/j.cmet.2013.11.016	7	0
545	2015	Janikiewicz J, 2015, BIOCHEM BIOPH RES CO, V460, P491, DOI 10.1016/j.bbrc.2015.03.153	7	0
546	2008	Imai J, 2008, SCIENCE, V322, P1250, DOI 10.1126/science.1163971	7	0
547	2019	Ilonen J, 2019, NAT REV ENDOCRINOL, V15, P635, DOI 10.1038/s41574-019-0254-y	7	0
548	2017	Hunter CS, 2017, FRONT GENET, V8, P0, DOI 10.3389/fgene.2017.00035	7	0
549	2016	Hellstrom-lindahl E, 2016, ACTA DIABETOL, V53, P413, DOI 10.1007/s00592-015-0811-3	7	0
550	2017	Gutierrez GD, 2017, J CLIN INVEST, V127, P244, DOI 10.1172/JCI88017	7	0
551	2004	Gloyn AL, 2004, NEW ENGL J MED, V350, P1838, DOI 10.1056/NEJMoa032922	7	0
552	2007	Gleason CE, 2007, J BIOL CHEM, V282, P10341, DOI 10.1074/jbc.M610631200	7	0
553	2007	Glauser DA, 2007, J ENDOCRINOL, V193, P195, DOI 10.1677/JOE-06-0191	7	0
554	2017	Gan WJ, 2017, J CELL SCI, V130, P143, DOI 10.1242/jcs.185116	7	0
555	2020	Galicia-garcia U, 2020, INT J MOL SCI, V21, P0, DOI 10.3390/ijms21176275	7	0
556	2008	Florez JC, 2008, DIABETOLOGIA, V51, P1100, DOI 10.1007/s00125-008-1025-9	7	0
557	2002	Flamez D, 2002, DIABETES, V51, P2018, DOI 10.2337/diabetes.51.7.2018	7	0.01
558	2018	Fex M, 2018, J ENDOCRINOL, V236, P0, DOI 10.1530/JOE-17-0367	7	0
559	2015	Ferdaoussi M, 2015, J CLIN INVEST, V125, P3847, DOI 10.1172/JCI82498	7	0
560	2000	Ferber S, 2000, NAT MED, V6, P568, DOI 10.1038/75050	7	0.02
561	2002	Farilla L, 2002, ENDOCRINOLOGY, V143, P4397, DOI 10.1210/en.2002-220405	7	0.01
562	2009	Evans-molina C, 2009, MOL CELL BIOL, V29, P2053, DOI 10.1128/MCB.01179-08	7	0
563	2002	Evans JL, 2002, ENDOCR REV, V23, P599, DOI 10.1210/er.2001-0039	7	0.01
564	2016	Eriksson O, 2016, DIABETOLOGIA, V59, P1340, DOI 10.1007/s00125-016-3959-7	7	0
565	2011	Dorrell C, 2011, DIABETOLOGIA, V54, P2832, DOI 10.1007/s00125-011-2283-5	7	0
566	2009	Dhawan S, 2009, GENE DEV, V23, P906, DOI 10.1101/gad.1742609	7	0
567	2000	Deeney JT, 2000, SEMIN CELL DEV BIOL, V11, P267, DOI 10.1006/scdb.2000.0175	7	0.02
568	2004	Cozar-castellano I, 2004, DIABETES, V53, P149, DOI 10.2337/diabetes.53.1.149	7	0
569	2019	Christensen AA, 2019, CURR DIABETES REP, V19, P0, DOI 10.1007/s11892-019-1196-4	7	0
570	2007	Cheng H, 2007, CELL CALCIUM, V41, P51, DOI 10.1016/j.ceca.2006.04.032	7	0
571	2009	Cha-molstad H, 2009, J BIOL CHEM, V284, P16898, DOI 10.1074/jbc.M109.010504	7	0
572	2013	Cernea S, 2013, BIOCHEM MEDICA, V23, P266	7	0
573	2009	Cantley J, 2009, J CLIN INVEST, V119, P125, DOI 10.1172/JCI26934	7	0
574	2016	Brun T, 2016, BBA-MOL CELL RES, V1863, P2540, DOI 10.1016/j.bbamcr.2016.03.012	7	0
575	2014	Bruin JE, 2014, STEM CELL RES, V12, P194, DOI 10.1016/j.scr.2013.10.003	7	0
576	2011	Brand MD, 2011, BIOCHEM J, V435, P297, DOI 10.1042/BJ20110162	7	0
577	2001	Bonny C, 2001, DIABETES, V50, P77, DOI 10.2337/diabetes.50.1.77	7	0.02
578	2005	Bonner-weir S, 2005, NAT BIOTECHNOL, V23, P857, DOI 10.1038/nbt1115	7	0
579	2003	Blyszczuk P, 2003, P NATL ACAD SCI USA, V100, P998, DOI 10.1073/pnas.0237371100	7	0.01
580	2009	Bensellam M, 2009, DIABETOLOGIA, V52, P463, DOI 10.1007/s00125-008-1245-z	7	0
581	2001	Bell GI, 2001, NATURE, V414, P788, DOI 10.1038/414788a	7	0.01
582	2013	Barlow J, 2013, BIOCHEM J, V456, P417, DOI 10.1042/BJ20131002	7	0
583	2002	Barg S, 2002, NEURON, V33, P287, DOI 10.1016/S0896-6273(02)00563-9	7	0.01
584	2005	Anello M, 2005, DIABETOLOGIA, V48, P282, DOI 10.1007/s00125-004-1627-9	7	0
585	2008	Akerfeldt MC, 2008, DIABETES, V57, P3034, DOI 10.2337/db07-1802	7	0
586	2016	**worldhealthorganization , 2016, GLOBAL REPORT DIABET, V0, P0	7	0
587	2006	Zitzer H, 2006, ENDOCRINOLOGY, V147, P3898, DOI 10.1210/en.2005-1483	6	0
588	2017	Ying W, 2017, CELL, V171, P372, DOI 10.1016/j.cell.2017.08.035	6	0
589	2002	Yang LJ, 2002, P NATL ACAD SCI USA, V99, P8078, DOI 10.1073/pnas.122210699	6	0.01
590	2000	Yamamoto K, 2000, DIABETES, V49, P2021, DOI 10.2337/diabetes.49.12.2021	6	0.02
591	2015	Wu JZ, 2015, DIABET METAB SYND OB, V8, P181, DOI 10.2147/DMSO.S82272	6	0
592	2014	Wang P, 2014, DIABETES, V63, P1465, DOI 10.2337/db13-1543	6	0
593	2003	Wang HY, 2003, J BIOL CHEM, V278, P16622, DOI 10.1074/jbc.M212488200	6	0.01
594	2002	Wang HY, 2002, J BIOL CHEM, V277, P17564, DOI 10.1074/jbc.M111037200	6	0.01
595	2009	Waanders LF, 2009, P NATL ACAD SCI USA, V106, P18902, DOI 10.1073/pnas.0908351106	6	0
596	2014	Takamoto I, 2014, DIABETOLOGIA, V57, P542, DOI 10.1007/s00125-013-3131-6	6	0
597	2000	Stoffers DA, 2000, DIABETES, V49, P741, DOI 10.2337/diabetes.49.5.741	6	0.02
598	2010	Smith SB, 2010, NATURE, V463, P775, DOI 10.1038/nature08748	6	0
599	2002	Shiota C, 2002, J BIOL CHEM, V277, P37176, DOI 10.1074/jbc.M206757200	6	0.01
600	2014	Sharma RB, 2014, CURR DIABETES REP, V14, P0, DOI 10.1007/s11892-014-0492-2	6	0
601	2009	Seino S, 2009, DIABETES OBES METAB, V11, P180, DOI 10.1111/j.1463-1326.2009.01108.x	6	0
602	2004	Seaberg RM, 2004, NAT BIOTECHNOL, V22, P1115, DOI 10.1038/nbt1004	6	0
603	2012	Schulz TC, 2012, PLOS ONE, V7, P0, DOI 10.1371/journal.pone.0037004	6	0
604	2001	Scheuner D, 2001, MOL CELL, V7, P1165, DOI 10.1016/S1097-2765(01)00265-9	6	0.01
605	2016	Sargsyan E, 2016, BBA-MOL CELL BIOL L, V1861, P1151, DOI 10.1016/j.bbalip.2016.06.012	6	0
606	2020	Sachs S, 2020, NAT METAB, V2, P192, DOI 10.1038/s42255-020-0171-3	6	0
607	2004	Rutkowski DT, 2004, TRENDS CELL BIOL, V14, P20, DOI 10.1016/j.tcb.2003.11.001	6	0
608	2018	Rojas J, 2018, J DIABETES RES, V2018, P0, DOI 10.1155/2018/9601801	6	0
609	2019	Roden M, 2019, NATURE, V576, P51, DOI 10.1038/s41586-019-1797-8	6	0
610	2009	Richardson SJ, 2009, DIABETOLOGIA, V52, P1143, DOI 10.1007/s00125-009-1276-0	6	0
611	2011	Ravier MA, 2011, DIABETES, V60, P2533, DOI 10.2337/db10-1543	6	0
612	2020	Prentki M, 2020, DIABETOLOGIA, V63, P10, DOI 10.1007/s00125-019-04976-w	6	0
613	2017	Petersen MBK, 2017, STEM CELL REP, V9, P1246, DOI 10.1016/j.stemcr.2017.08.009	6	0
614	2002	Pelengaris S, 2002, CELL, V109, P321, DOI 10.1016/S0092-8674(02)00738-9	6	0.01
615	2003	Paris M, 2003, ENDOCRINOLOGY, V144, P2717, DOI 10.1210/en.2002-221112	6	0
616	2004	Motta MC, 2004, CELL, V116, P551, DOI 10.1016/S0092-8674(04)00126-6	6	0
617	2019	Mawla AM, 2019, DIABETES, V68, P1380, DOI 10.2337/dbi18-0019	6	0
618	2010	Masters SL, 2010, NAT IMMUNOL, V11, P897, DOI 10.1038/ni.1935	6	0
619	2007	Marsh BJ, 2007, MOL ENDOCRINOL, V21, P2255, DOI 10.1210/me.2007-0077	6	0
620	2015	Marroqui L, 2015, DIABETES, V64, P3808, DOI 10.2337/db15-0362	6	0
621	2014	Marroqui L, 2014, DIABETES, V63, P2516, DOI 10.2337/db13-1443	6	0
622	2015	Marquard J, 2015, NAT MED, V21, P363, DOI 10.1038/nm.3822	6	0
623	2012	Marhfour I, 2012, DIABETOLOGIA, V55, P2417, DOI 10.1007/s00125-012-2604-3	6	0
624	2018	Mahajan A, 2018, NAT GENET, V50, P1505, DOI 10.1038/s41588-018-0241-6	6	0
625	2005	Macdonald PE, 2005, PHILOS T R SOC B, V360, P2211, DOI 10.1098/rstb.2005.1762	6	0
626	2003	Macdonald PE, 2003, DIABETOLOGIA, V46, P1046, DOI 10.1007/s00125-003-1159-8	6	0
627	2005	Macdonald MJ, 2005, AM J PHYSIOL-ENDOC M, V288, P0, DOI 10.1152/ajpendo.00218.2004	6	0
628	2006	Liuwantara D, 2006, DIABETES, V55, P2491, DOI 10.2337/db06-0142	6	0
629	2015	Litwak SA, 2015, J DIABETES RES, V2015, P0, DOI 10.1155/2015/280615	6	0
630	2002	Lipsett M, 2002, DIABETES, V51, P1834, DOI 10.2337/diabetes.51.6.1834	6	0.01
631	2017	Li J, 2017, CELL, V168, P86, DOI 10.1016/j.cell.2016.11.010	6	0
632	2006	Le MAYC, 2006, P NATL ACAD SCI USA, V103, P9232, DOI 10.1073/pnas.0602956103	6	0
633	2002	Laybutt DR, 2002, J BIOL CHEM, V277, P10912, DOI 10.1074/jbc.M111751200	6	0.01
634	2005	Larsen L, 2005, DIABETOLOGIA, V48, P2582, DOI 10.1007/s00125-005-0039-9	6	0
635	2003	Lammert E, 2003, CURR BIOL, V13, P1070, DOI 10.1016/S0960-9822(03)00378-6	6	0
636	2001	Lammert E, 2001, SCIENCE, V294, P564, DOI 10.1126/science.1064344	6	0.02
637	2001	Lameloise N, 2001, DIABETES, V50, P803, DOI 10.2337/diabetes.50.4.803	6	0.01
638	2003	Khoo S, 2003, J BIOL CHEM, V278, P32969, DOI 10.1074/jbc.M301198200	6	0.01
639	2002	Kataoka K, 2002, J BIOL CHEM, V277, P36825, DOI 10.1074/jbc.M206756200	6	0.01
640	2001	Kang GX, 2001, J PHYSIOL-LONDON, V536, P375, DOI 10.1111/j.1469-7793.2001.0375c.xd	6	0.02
641	2009	Kahn SE, 2009, DIABETOLOGIA, V52, P1003, DOI 10.1007/s00125-009-1321-z	6	0
642	2007	Jiang JJ, 2007, STEM CELLS, V25, P1940, DOI 10.1634/stemcells.2006-0761	6	0
643	2005	Jetton TL, 2005, DIABETES, V54, P2294, DOI 10.2337/diabetes.54.8.2294	6	0
644	2011	Jermendy A, 2011, DIABETOLOGIA, V54, P594, DOI 10.1007/s00125-010-2036-x	6	0
645	2015	Jacovetti C, 2015, NAT COMMUN, V6, P0, DOI 10.1038/ncomms9084	6	0
646	2008	Hou N, 2008, ENDOCRINOLOGY, V149, P1654, DOI 10.1210/en.2007-0988	6	0
647	2016	Helman A, 2016, NAT MED, V22, P412, DOI 10.1038/nm.4054	6	0
648	2015	Hassler JR, 2015, PLOS BIOL, V13, P0, DOI 10.1371/journal.pbio.1002277	6	0
649	2005	Hashimoto N, 2005, J CLIN INVEST, V115, P138, DOI 10.1172/JCI200522232	6	0
650	2005	Hammar EB, 2005, J BIOL CHEM, V280, P30630, DOI 10.1074/jbc.M502493200	6	0
651	2013	Hamamoto S, 2013, DIABETES OBES METAB, V15, P153, DOI 10.1111/dom.12005	6	0
652	2014	Halban PA, 2014, J CLIN ENDOCR METAB, V99, P1983, DOI 10.1210/jc.2014-1425	6	0
653	2008	Haataja L, 2008, ENDOCR REV, V29, P303, DOI 10.1210/er.2007-0037	6	0
654	2017	Gutierrez GD, 2017, FRONT GENET, V8, P0, DOI 10.3389/fgene.2017.00022	6	0
655	2008	Gurzov EN, 2008, PLOS ONE, V3, P0, DOI 10.1371/journal.pone.0003030	6	0
656	2000	Gradwohl G, 2000, P NATL ACAD SCI USA, V97, P1607, DOI 10.1073/pnas.97.4.1607	6	0.02
657	1999	Gopel S, 1999, J PHYSIOL-LONDON, V521, P717, DOI 10.1111/j.1469-7793.1999.00717.x	6	0.04
658	1999	Gilon P, 1999, J BIOL CHEM, V274, P20197, DOI 10.1074/jbc.274.29.20197	6	0.03
659	2020	Georgiadou E, 2020, DIABETOLOGIA, V63, P1368, DOI 10.1007/s00125-020-05148-x	6	0
660	2010	Georgia S, 2010, DIABETES, V59, P987, DOI 10.2337/db09-0838	6	0
661	2003	Fridlyand LE, 2003, AM J PHYSIOL-ENDOC M, V285, P0, DOI 10.1152/ajpendo.00194.2002	6	0
662	2001	Fajans SS, 2001, NEW ENGL J MED, V345, P971, DOI 10.1056/NEJMra002168	6	0.01
663	2013	Erener S, 2013, ENDOCRINOLOGY, V154, P603, DOI 10.1210/en.2012-1744	6	0
664	2004	Dyachok O, 2004, J BIOL CHEM, V279, P45455, DOI 10.1074/jbc.M407673200	6	0
665	2013	Drucker DJ, 2013, DIABETES, V62, P3316, DOI 10.2337/db13-0822	6	0
666	2008	Donath MY, 2008, DIABETES CARE, V31, P0, DOI 10.2337/dc08-s243	6	0
667	2016	Dirice E, 2016, DIABETES, V65, P1660, DOI 10.2337/db15-1127	6	0
668	2004	Diraison F, 2004, BIOCHEM J, V378, P769, DOI 10.1042/BJ20031277	6	0
669	2016	Digruccio MR, 2016, MOL METAB, V5, P449, DOI 10.1016/j.molmet.2016.04.007	6	0
670	2004	Dickson LM, 2004, AM J PHYSIOL-ENDOC M, V287, P0, DOI 10.1152/ajpendo.00031.2004	6	0
671	2016	de Beeck AO, 2016, NAT REV ENDOCRINOL, V12, P263, DOI 10.1038/nrendo.2016.30	6	0
672	2013	Dalboge LS, 2013, PLOS ONE, V8, P0, DOI 10.1371/journal.pone.0082813	6	0
673	2012	Dai C, 2012, DIABETOLOGIA, V55, P707, DOI 10.1007/s00125-011-2369-0	6	0
674	2003	Crabtree JS, 2003, MOL CELL BIOL, V23, P6075, DOI 10.1128/MCB.23.17.6075-6085.2003	6	0.01
675	2006	Cozar-castellano I, 2006, DIABETES, V55, P70, DOI 10.2337/diabetes.55.01.06.db05-0632	6	0
676	2007	Choe SS, 2007, DIABETES, V56, P1534, DOI 10.2337/db06-1059	6	0
677	2001	Cho H, 2001, SCIENCE, V292, P1728, DOI 10.1126/science.292.5522.1728	6	0.01
678	2009	Chen S, 2009, NAT CHEM BIOL, V5, P258, DOI 10.1038/nchembio.154	6	0
679	2001	Cardozo AK, 2001, DIABETES, V50, P909, DOI 10.2337/diabetes.50.5.909	6	0.02
680	2020	Camunas-soler J, 2020, CELL METAB, V31, P1017, DOI 10.1016/j.cmet.2020.04.005	6	0
681	2002	Calfon M, 2002, NATURE, V415, P92, DOI 10.1038/415092a	6	0.01
682	2016	Butler AE, 2016, J CLIN ENDOCR METAB, V101, P523, DOI 10.1210/jc.2015-3566	6	0
683	2013	Bugliani M, 2013, MOL CELL ENDOCRINOL, V367, P1, DOI 10.1016/j.mce.2012.12.001	6	0
684	2003	Brennan L, 2003, DIABETOLOGIA, V46, P1512, DOI 10.1007/s00125-003-1184-7	6	0.01
685	2002	Brennan L, 2002, DIABETES, V51, P1714, DOI 10.2337/diabetes.51.6.1714	6	0.01
686	2002	Bonner-weir S, 2002, J PATHOL, V197, P519, DOI 10.1002/path.1158	6	0.01
687	2010	Bluestone JA, 2010, NATURE, V464, P1293, DOI 10.1038/nature08933	6	0
688	2007	Bertram R, 2007, AM J PHYSIOL-ENDOC M, V293, P0, DOI 10.1152/ajpendo.00359.2007	6	0
689	2004	Berggren PO, 2004, CELL, V119, P273, DOI 10.1016/j.cell.2004.09.033	6	0
690	2017	Bastidas-ponce A, 2017, DEVELOPMENT, V144, P2873, DOI 10.1242/dev.140756	6	0
691	2002	Barg S, 2002, DIABETES, V51, P0, DOI 10.2337/diabetes.51.2007.S74	6	0.01
692	2002	Arredouani A, 2002, DIABETES, V51, P3245, DOI 10.2337/diabetes.51.11.3245	6	0.01
693	2011	Aguayo-mazzucato C, 2011, DIABETOLOGIA, V54, P583, DOI 10.1007/s00125-010-2026-z	6	0
694	2005	Zhao L, 2005, J BIOL CHEM, V280, P11887, DOI 10.1074/jbc.M409475200	5	0
695	2009	Zhang DH, 2009, CELL RES, V19, P429, DOI 10.1038/cr.2009.28	5	0
696	2019	Ying W, 2019, CELL METAB, V29, P457, DOI 10.1016/j.cmet.2018.12.003	5	0
697	2018	Xin Y, 2018, DIABETES, V67, P1783, DOI 10.2337/db18-0365	5	0
698	2009	Wiederkehr A, 2009, EMBO J, V28, P417, DOI 10.1038/emboj.2008.302	5	0
699	2011	Whalley NM, 2011, J ENDOCRINOL, V211, P99, DOI 10.1530/JOE-11-0094	5	0
700	2004	Welters HJ, 2004, FEBS LETT, V560, P103, DOI 10.1016/S0014-5793(04)00079-1	5	0
701	2001	Tourrel C, 2001, DIABETES, V50, P1562, DOI 10.2337/diabetes.50.7.1562	5	0
702	2005	Takahashi A, 2005, DIABETES, V54, P492, DOI 10.2337/diabetes.54.2.492	5	0
703	2004	Suzuki S, 2004, DIABETES, V53, P0, DOI 10.2337/diabetes.53.8.2143	5	0
704	2010	Suckalel J, 2010, TRENDS ENDOCRIN MET, V21, P599, DOI 10.1016/j.tem.2010.06.003	5	0
705	2010	Skelin M, 2010, ALTEX-ALTERN ANIM EX, V27, P105	5	0
706	2013	Schaffer AE, 2013, PLOS GENET, V9, P0, DOI 10.1371/journal.pgen.1003274	5	0
707	2014	Sato Y, 2014, J DIABETES INVEST, V5, P19, DOI 10.1111/jdi.12124	5	0
708	2015	Satin LS, 2015, MOL ASPECTS MED, V42, P61, DOI 10.1016/j.mam.2015.01.003	5	0
709	2019	Saeedi P, 2019, DIABETES RES CLIN PR, V157, P0, DOI 10.1016/j.diabres.2019.107843	5	0
710	2008	Ronnebaum SM, 2008, J BIOL CHEM, V283, P28909, DOI 10.1074/jbc.M804665200	5	0
711	2020	Roma LP, 2020, J MOL BIOL, V432, P1461, DOI 10.1016/j.jmb.2019.10.012	5	0
712	1999	Roche E, 1999, DIABETES, V48, P2007, DOI 10.2337/diabetes.48.10.2007	5	0.01
713	2014	Rivera JF, 2014, J CLIN INVEST, V124, P3489, DOI 10.1172/JCI71981	5	0
714	2016	Richardson SJ, 2016, DIABETOLOGIA, V59, P2448, DOI 10.1007/s00125-016-4067-4	5	0
715	2000	Ramiya VK, 2000, NAT MED, V6, P278	5	0
716	2007	Produit-zengaffinen N, 2007, DIABETOLOGIA, V50, P84, DOI 10.1007/s00125-006-0499-6	5	0
717	2006	Pirot P, 2006, DIABETOLOGIA, V49, P1229, DOI 10.1007/s00125-006-0214-7	5	0
718	2002	Patane G, 2002, DIABETES, V51, P2749, DOI 10.2337/diabetes.51.9.2749	5	0
719	2010	Ortis F, 2010, DIABETES, V59, P358, DOI 10.2337/db09-1159	5	0
720	2007	Orrenius S, 2007, ANNU REV PHARMACOL, V47, P143, DOI 10.1146/annurev.pharmtox.47.120505.105122	5	0
721	2021	Omar-hmeadi M, 2021, CELL MOL LIFE SCI, V78, P1957, DOI 10.1007/s00018-020-03688-4	5	0
722	2015	Nishimura W, 2015, DIABETOLOGIA, V58, P566, DOI 10.1007/s00125-014-3464-9	5	0
723	2019	Nemecz M, 2019, FRONT PHARMACOL, V9, P0, DOI 10.3389/fphar.2018.01554	5	0
724	2013	Negrulj R, 2013, J ENDOCRINOLOGY DIAB, V1, P49	5	0
725	2014	Nakagawa Y, 2014, ENDOCR J, V61, P119, DOI 10.1507/endocrj.EJ13-0431	5	0
726	2009	Mori H, 2009, AM J PHYSIOL-ENDOC M, V297, P0, DOI 10.1152/ajpendo.00262.2009	5	0
727	2005	Minami K, 2005, P NATL ACAD SCI USA, V102, P15116, DOI 10.1073/pnas.0507567102	5	0
728	1999	Mcgarry JD, 1999, DIABETOLOGIA, V42, P128, DOI 10.1007/s001250051130	5	0.01
729	2016	Mauvais-jarvis F, 2016, TRENDS ENDOCRIN MET, V27, P844, DOI 10.1016/j.tem.2016.08.008	5	0
730	2017	Maechler P, 2017, DIABETES RES CLIN PR, V131, P149, DOI 10.1016/j.diabres.2017.07.009	5	0
731	2011	Lu XL, 2011, CELL STRESS CHAPERON, V16, P539, DOI 10.1007/s12192-011-0265-7	5	0
732	2016	Lu HM, 2016, DIABETOLOGIA, V59, P1247, DOI 10.1007/s00125-016-3900-0	5	0
733	2011	Lim S, 2011, CELL PHYSIOL BIOCHEM, V28, P873, DOI 10.1159/000335802	5	0
734	2013	Kushner JA, 2013, J CLIN INVEST, V123, P990, DOI 10.1172/JCI64095	5	0
735	2002	Kushner JA, 2002, J CLIN INVEST, V109, P1193, DOI 10.1172/JCI200214439	5	0
736	1999	Kulkarni RN, 1999, CELL, V96, P329, DOI 10.1016/S0092-8674(00)80546-2	5	0.01
737	2007	Konstantinova I, 2007, CELL, V129, P359, DOI 10.1016/j.cell.2007.02.044	5	0
738	2016	Klionsky DJ, 2016, AUTOPHAGY, V12, P1, DOI 10.1080/15548627.2015.1100356	5	0
739	2007	Kibbey RG, 2007, CELL METAB, V5, P253, DOI 10.1016/j.cmet.2007.02.008	5	0
740	2001	Kaneto H, 2001, J BIOL CHEM, V276, P31099, DOI 10.1074/jbc.M104115200	5	0
741	2013	Jourdan T, 2013, NAT MED, V19, P1132, DOI 10.1038/nm.3265	5	0
742	2007	Joseph JW, 2007, J BIOL CHEM, V282, P31592, DOI 10.1074/jbc.M706080200	5	0
743	1999	Jonkers FC, 1999, J PHYSIOL-LONDON, V520, P839, DOI 10.1111/j.1469-7793.1999.00839.x	5	0.01
744	2014	Jing G, 2014, J BIOL CHEM, V289, P11807, DOI 10.1074/jbc.M113.525022	5	0
745	2007	Jiang W, 2007, CELL RES, V17, P333, DOI 10.1038/cr.2007.28	5	0
746	2012	Jacovetti C, 2012, J CLIN INVEST, V122, P3541, DOI 10.1172/JCI64151	5	0
747	2005	Ivarsson R, 2005, DIABETES, V54, P2132, DOI 10.2337/diabetes.54.7.2132	5	0
748	2011	Islam MS, 2011, ADV EXP MED BIOL, V704, P811, DOI 10.1007/978-94-007-0265-3_42	5	0
749	2002	Islam MS, 2002, DIABETES, V51, P1299, DOI 10.2337/diabetes.51.5.1299	5	0
750	2010	Humphrey RK, 2010, J BIOL CHEM, V285, P3406, DOI 10.1074/jbc.M109.006734	5	0
751	2018	Huang C, 2018, DEV CELL, V45, P347, DOI 10.1016/j.devcel.2018.03.013	5	0
752	2020	Hogrebe NJ, 2020, NAT BIOTECHNOL, V38, P460, DOI 10.1038/s41587-020-0430-6	5	0
753	2004	Hinke SA, 2004, J PHYSIOL-LONDON, V558, P369, DOI 10.1113/jphysiol.2004.064881	5	0
754	2019	Herold KC, 2019, NEW ENGL J MED, V381, P603, DOI 10.1056/NEJMoa1902226	5	0
755	2009	Henquin JC, 2009, DIABETES OBES METAB, V11, P168, DOI 10.1111/j.1463-1326.2009.01109.x	5	0
756	2010	Heinis M, 2010, DIABETES, V59, P662, DOI 10.2337/db09-0891	5	0
757	2009	Han D, 2009, CELL, V138, P562, DOI 10.1016/j.cell.2009.07.017	5	0
758	2006	Haber EP, 2006, INT REV CYTOL, V248, P1, DOI 10.1016/S0074-7696(06)48001-3	5	0
759	2020	Guo R, 2020, AM J PHYSIOL-ENDOC M, V318, P0, DOI 10.1152/ajpendo.00302.2019	5	0
760	2019	Guay C, 2019, CELL METAB, V29, P348, DOI 10.1016/j.cmet.2018.09.011	5	0
761	2009	Grunnet LG, 2009, DIABETES, V58, P1807, DOI 10.2337/db08-0178	5	0
762	2018	Gonzalez-duque S, 2018, CELL METAB, V28, P946, DOI 10.1016/j.cmet.2018.07.007	5	0
763	2004	Gomez E, 2004, J BIOL CHEM, V279, P53937, DOI 10.1074/jbc.M408682200	5	0
764	2003	Gloyn AL, 2003, DIABETES, V52, P568, DOI 10.2337/diabetes.52.2.568	5	0
765	2004	Gershengorn MC, 2004, SCIENCE, V306, P2261, DOI 10.1126/science.1101968	5	0
766	2003	Geng XH, 2003, DIABETES, V52, P767, DOI 10.2337/diabetes.52.3.767	5	0
767	2003	Gao R, 2003, DIABETES, V52, P2007, DOI 10.2337/diabetes.52.8.2007	5	0
768	2019	Farack L, 2019, DEV CELL, V48, P115, DOI 10.1016/j.devcel.2018.11.001	5	0
769	2013	El OUAAMARIA, 2013, CELL REP, V3, P401, DOI 10.1016/j.celrep.2013.01.007	5	0
770	2018	Dover EN, 2018, ARCH TOXICOL, V92, P693, DOI 10.1007/s00204-017-2074-y	5	0
771	2008	Donath MY, 2008, ENDOCR REV, V29, P334, DOI 10.1210/er.2007-0033	5	0
772	2007	Diakogiannaki E, 2007, J ENDOCRINOL, V194, P283, DOI 10.1677/JOE-07-0082	5	0
773	2020	Demine S, 2020, STEM CELL RES THER, V11, P0, DOI 10.1186/s13287-019-1523-3	5	0
774	2006	Costes S, 2006, DIABETES, V55, P2220, DOI 10.2337/db05-1618	5	0
775	2020	Cohrs CM, 2020, CELL REP, V31, P0, DOI 10.1016/j.celrep.2020.03.033	5	0
776	2015	Cohen G, 2015, DIABETOLOGIA, V58, P1333, DOI 10.1007/s00125-015-3566-z	5	0
777	2008	Cnop M, 2008, BIOCHEM SOC T, V36, P909, DOI 10.1042/BST0360909	5	0
778	2001	Chan CB, 2001, DIABETES, V50, P1302, DOI 10.2337/diabetes.50.6.1302	5	0
779	2012	Cao DS, 2012, PLOS ONE, V7, P0, DOI 10.1371/journal.pone.0038005	5	0
780	2007	Butler PC, 2007, NAT CLIN PRACT ENDOC, V3, P758, DOI 10.1038/ncpendmet0647	5	0
781	2002	Bruton JD, 2002, FASEB J, V16, P301, DOI 10.1096/fj.02-0481fje	5	0
782	2018	Benninger RKP, 2018, DIABETES, V67, P537, DOI 10.2337/dbi17-0040	5	0
783	2017	Bastidas-ponce A, 2017, MOL METAB, V6, P524, DOI 10.1016/j.molmet.2017.03.007	5	0
784	2009	Bachar E, 2009, PLOS ONE, V4, P0, DOI 10.1371/journal.pone.0004954	5	0
785	2009	Assmann A, 2009, MOL CELL BIOL, V29, P3219, DOI 10.1128/MCB.01489-08	5	0
786	2020	Aguayo-mazzucato C, 2020, DIABETOLOGIA, V63, P2022, DOI 10.1007/s00125-020-05185-6	5	0
787	2016	Accili D, 2016, DIABETES OBES METAB, V18, P117, DOI 10.1111/dom.12723	5	0
788	2015	**internationaldiabetesfederation , 2015, IDF DIABETES ATLAS, V7th, P0	5	0
789	2016	Zhu ZR, 2016, CELL STEM CELL, V18, P755, DOI 10.1016/j.stem.2016.03.015	4	0
790	2018	Zhou ZQ, 2018, J BIOL CHEM, V293, P4735, DOI 10.1074/jbc.M117.805069	4	0
791	1999	Zhou J, 1999, DIABETES, V48, P2358, DOI 10.2337/diabetes.48.12.2358	4	0.01
792	2007	Zhong LW, 2007, J CLIN INVEST, V117, P2869, DOI 10.1172/JCI32198	4	0
793	2014	Zhao SG, 2014, CELL METAB, V19, P993, DOI 10.1016/j.cmet.2014.04.003	4	0
794	2009	Zhang XF, 2009, ENDOCRINOLOGY, V150, P4065, DOI 10.1210/en.2009-0343	4	0
795	2006	Zhang CY, 2006, CELL METAB, V3, P417, DOI 10.1016/j.cmet.2006.04.010	4	0
796	2008	Youle RJ, 2008, NAT REV MOL CELL BIO, V9, P47, DOI 10.1038/nrm2308	4	0
797	2016	You LH, 2016, J CELL PHYSIOL, V231, P852, DOI 10.1002/jcp.25175	4	0
798	2021	Yong J, 2021, NAT REV ENDOCRINOL, V17, P455, DOI 10.1038/s41574-021-00510-4	4	0
799	2005	Ylipaasto P, 2005, DIABETOLOGIA, V48, P1510, DOI 10.1007/s00125-005-1839-7	4	0
800	2020	Ying W, 2020, NAT REV ENDOCRINOL, V16, P81, DOI 10.1038/s41574-019-0286-3	4	0
801	2011	Yang YP, 2011, GENE DEV, V25, P1680, DOI 10.1101/gad.16875711	4	0
802	2014	Yang Y, 2014, CELL SIGNAL, V26, P268, DOI 10.1016/j.cellsig.2013.11.019	4	0
803	2005	Yang SN, 2005, AM J PHYSIOL-ENDOC M, V288, P0, DOI 10.1152/ajpendo.00042.2004	4	0
804	2005	Xu CY, 2005, J CLIN INVEST, V115, P2656, DOI 10.1172/JCI26373	4	0
805	2020	Xavier GD, 2020, J MOL BIOL, V432, P1395, DOI 10.1016/j.jmb.2019.08.005	4	0
806	2009	Xavier GD, 2009, DIABETES, V58, P894, DOI 10.2337/db08-1187	4	0
807	2018	Wu W, 2018, FOOD CHEM TOXICOL, V111, P19, DOI 10.1016/j.fct.2017.10.043	4	0
808	2004	Wu L, 2004, J BIOL CHEM, V279, P12126, DOI 10.1074/jbc.M307097200	4	0
809	2007	Wu J, 2007, DEV CELL, V13, P351, DOI 10.1016/j.devcel.2007.07.005	4	0
810	2018	Wong WILSONKM, 2018, NON-CODING RNA, V4, P41, DOI 10.3390/ncrna4040041	4	0
811	2002	Wollheim CB, 2002, DIABETES, V51, P0, DOI 10.2337/diabetes.51.2007.S37	4	0
812	2005	Wijesekara N, 2005, MOL CELL BIOL, V25, P1135, DOI 10.1128/MCB.25.3.1135-1145.2005	4	0
813	2011	Wiederkehr A, 2011, CELL METAB, V13, P601, DOI 10.1016/j.cmet.2011.03.015	4	0
814	2011	Whiting DR, 2011, DIABETES RES CLIN PR, V94, P311, DOI 10.1016/j.diabres.2011.10.029	4	0
815	2002	White MF, 2002, AM J PHYSIOL-ENDOC M, V283, P0, DOI 10.1152/ajpendo.00514.2001	4	0
816	2004	Wendt A, 2004, DIABETES, V53, P1038, DOI 10.2337/diabetes.53.4.1038	4	0
817	2006	Welters HJ, 2006, APOPTOSIS, V11, P1231, DOI 10.1007/s10495-006-7450-7	4	0
818	2007	Weinberg N, 2007, DIABETES, V56, P1299, DOI 10.2337/db06-1654	4	0
819	2006	Wei YR, 2006, AM J PHYSIOL-ENDOC M, V291, P0, DOI 10.1152/ajpendo.00644.2005	4	0
820	2020	Wei R, 2020, METABOLISM, V111, P0, DOI 10.1016/j.metabol.2020.154324	4	0
821	2000	Webb GC, 2000, P NATL ACAD SCI USA, V97, P5773, DOI 10.1073/pnas.100126597	4	0
822	2013	Wang Y, 2013, DIABETES, V62, P887, DOI 10.2337/db12-0451	4	0
823	2016	Wang J, 2016, CELL SIGNAL, V28, P1099, DOI 10.1016/j.cellsig.2016.05.007	4	0
824	2001	Wang HY, 2001, J BIOL CHEM, V276, P25279, DOI 10.1074/jbc.M101233200	4	0
825	2010	Volchuk A, 2010, DIABETES OBES METAB, V12, P48, DOI 10.1111/j.1463-1326.2010.01271.x	4	0
826	2004	Vaxillaire M, 2004, DIABETES, V53, P2719, DOI 10.2337/diabetes.53.10.2719	4	0
827	2007	Vanderford NL, 2007, J BIOL CHEM, V282, P1577, DOI 10.1074/jbc.M605064200	4	0
828	2000	Urano F, 2000, SCIENCE, V287, P664, DOI 10.1126/science.287.5453.664	4	0
829	2001	Unger RH, 2001, DIABETES, V50, P0, DOI 10.2337/diabetes.50.2007.S118	4	0
830	2001	Trumper A, 2001, MOL ENDOCRINOL, V15, P1559, DOI 10.1210/me.15.9.1559	4	0
831	2013	Travers ME, 2013, DIABETES, V62, P987, DOI 10.2337/db12-0819	4	0
832	2016	Tomita T, 2016, BOSNIAN J BASIC MED, V16, P162, DOI 10.17305/bjbms.2016.919	4	0
833	2017	Thomou T, 2017, NATURE, V542, P450, DOI 10.1038/nature21365	4	0
834	2017	Tengholm A, 2017, DIABETES OBES METAB, V19, P42, DOI 10.1111/dom.12993	4	0
835	2001	Tengholm A, 2001, J PHYSIOL-LONDON, V530, P533, DOI 10.1111/j.1469-7793.2001.0533k.x	4	0
836	2014	Tattikota SG, 2014, CELL METAB, V19, P122, DOI 10.1016/j.cmet.2013.11.015	4	0
837	2012	Tang C, 2012, DIABETOLOGIA, V55, P1366, DOI 10.1007/s00125-012-2474-8	4	0
838	2007	Tang C, 2007, DIABETES, V56, P2722, DOI 10.2337/db07-0279	4	0
839	2012	Tanemura M, 2012, AM J TRANSPLANT, V12, P102, DOI 10.1111/j.1600-6143.2011.03771.x	4	0
840	2015	Taneera J, 2015, HUM MOL GENET, V24, P1945, DOI 10.1093/hmg/ddu610	4	0
841	1999	Takahashi N, 1999, P NATL ACAD SCI USA, V96, P760, DOI 10.1073/pnas.96.2.760	4	0.06
842	2019	Szklarczyk D, 2019, NUCLEIC ACIDS RES, V47, P0, DOI 10.1093/nar/gky1131	4	0
843	2015	Szklarczyk D, 2015, NUCLEIC ACIDS RES, V43, P0, DOI 10.1093/nar/gku1003	4	0
844	2011	Syed I, 2011, AM J PHYSIOL-REG I, V300, P0, DOI 10.1152/ajpregu.00786.2010	4	0
845	2015	Sun JH, 2015, MOL ASPECTS MED, V42, P105, DOI 10.1016/j.mam.2015.01.001	4	0
846	2005	Suarez-pinzon WL, 2005, DIABETES, V54, P2596, DOI 10.2337/diabetes.54.9.2596	4	0
847	2005	Stumvoll M, 2005, LANCET, V365, P1333, DOI 10.1016/S0140-6736(05)61032-X	4	0
848	2011	Strawbridge RJ, 2011, DIABETES, V60, P2624, DOI 10.2337/db11-0415	4	0
849	2013	Stozer A, 2013, PLOS COMPUT BIOL, V9, P0, DOI 10.1371/journal.pcbi.1002923	4	0
850	2012	Stiles L, 2012, BEST PRACT RES CL EN, V26, P725, DOI 10.1016/j.beem.2012.05.004	4	0
851	2019	Stefan-lifshitz M, 2019, JCI INSIGHT, V4, P0, DOI 10.1172/jci.insight.126663	4	0
852	2006	Steer SA, 2006, PLOS MED, V3, P253, DOI 10.1371/journal.pmed.0030017	4	0
853	2009	Stark R, 2009, J BIOL CHEM, V284, P26578, DOI 10.1074/jbc.M109.011775	4	0
854	2019	Stancill JS, 2019, J BIOL CHEM, V294, P4843, DOI 10.1074/jbc.RA118.006219	4	0
855	2000	Soria B, 2000, DIABETES, V49, P157, DOI 10.2337/diabetes.49.2.157	4	0
856	2008	Song WJ, 2008, DIABETES, V57, P2371, DOI 10.2337/db07-1541	4	0
857	2006	Solinas G, 2006, P NATL ACAD SCI USA, V103, P16454, DOI 10.1073/pnas.0607626103	4	0
858	2018	Solimena M, 2018, DIABETOLOGIA, V61, P641, DOI 10.1007/s00125-017-4500-3	4	0
859	2011	Shu TT, 2011, PLOS ONE, V6, P0, DOI 10.1371/journal.pone.0018782	4	0
860	2008	Shu L, 2008, DIABETES, V57, P645, DOI 10.2337/db07-0847	4	0
861	2013	Shirakawa J, 2013, DIABETES, V62, P3448, DOI 10.2337/db13-0052	4	0
862	2015	Shimo N, 2015, BIOCHEM BIOPH RES CO, V467, P948, DOI 10.1016/j.bbrc.2015.10.038	4	0
863	2007	Shimano H, 2007, DIABETES OBES METAB, V9, P133, DOI 10.1111/j.1463-1326.2007.00779.x	4	0
864	2014	Shigihara N, 2014, J CLIN INVEST, V124, P3634, DOI 10.1172/JCI69866	4	0
865	2005	Shi Y, 2005, STEM CELLS, V23, P656, DOI 10.1634/stemcells.2004-0241	4	0
866	2005	Shapiro H, 2005, BIOCHEM BIOPH RES CO, V335, P97, DOI 10.1016/j.bbrc.2005.07.042	4	0
867	2008	Seo HY, 2008, ENDOCRINOLOGY, V149, P3832, DOI 10.1210/en.2008-0015	4	0
868	2003	Seino S, 2003, PROG BIOPHYS MOL BIO, V81, P133, DOI 10.1016/S0079-6107(02)00053-6	4	0
869	2004	Segev H, 2004, STEM CELLS, V22, P265, DOI 10.1634/stemcells.22-3-265	4	0
870	2011	Sato Y, 2011, J BIOL CHEM, V286, P0, DOI 10.1074/jbc.M110.194738	4	0
871	2012	Sarre A, 2012, FREE RADICAL BIO MED, V52, P142, DOI 10.1016/j.freeradbiomed.2011.10.437	4	0
872	2018	Sanchez-parra C, 2018, DIABETES, V67, P2254, DOI 10.2337/db18-0201	4	0
873	2001	Saltiel AR, 2001, NATURE, V414, P799, DOI 10.1038/414799a	4	0
874	2001	Saltiel AR, 2001, CELL, V104, P517, DOI 10.1016/S0092-8674(01)00239-2	4	0
875	2011	Salpeter SJ, 2011, ENDOCRINOLOGY, V152, P2589, DOI 10.1210/en.2010-1372	4	0
876	2009	Sachdeva MM, 2009, MOL ENDOCRINOL, V23, P747, DOI 10.1210/me.2008-0400	4	0
877	2002	Rustenbeck I, 2002, BIOCHEM PHARMACOL, V63, P1921, DOI 10.1016/S0006-2952(02)00996-6	4	0
878	2019	Russell MA, 2019, DIABETES, V68, P988, DOI 10.2337/db18-0686	4	0
879	2017	Rui JX, 2017, CELL METAB, V25, P727, DOI 10.1016/j.cmet.2017.01.005	4	0
880	2000	Rorsman P, 2000, NEWS PHYSIOL SCI, V15, P72	4	0
881	2006	Ronnebaum SM, 2006, J BIOL CHEM, V281, P30593, DOI 10.1074/jbc.M511908200	4	0
882	2011	Roger B, 2011, DIABETOLOGIA, V54, P390, DOI 10.1007/s00125-010-1955-x	4	0
883	2016	Roder PV, 2016, EXP MOL MED, V48, P0, DOI 10.1038/emm.2016.6	4	0
884	2005	Roccisana J, 2005, DIABETES, V54, P2090, DOI 10.2337/diabetes.54.7.2090	4	0
885	2002	Rizzo MA, 2002, J BIOL CHEM, V277, P34168, DOI 10.1074/jbc.M112478200	4	0
886	2014	Riz M, 2014, PLOS COMPUT BIOL, V10, P0, DOI 10.1371/journal.pcbi.1003389	4	0
887	2009	Rieck S, 2009, MOL ENDOCRINOL, V23, P1702, DOI 10.1210/me.2009-0144	4	0
888	2002	Ramaswamy S, 2002, CANCER CELL, V2, P81, DOI 10.1016/S1535-6108(02)00086-7	4	0
889	2004	Rakatzi I, 2004, DIABETOLOGIA, V47, P249, DOI 10.1007/s00125-003-1293-3	4	0
890	2009	Rafacho A, 2009, AM J PHYSIOL-ENDOC M, V296, P0, DOI 10.1152/ajpendo.90931.2008	4	0
891	2012	Rachdi L, 2012, DIABETES, V61, P409, DOI 10.2337/db11-0765	4	0
892	2012	Quan W, 2012, DIABETOLOGIA, V55, P392, DOI 10.1007/s00125-011-2350-y	4	0
893	2011	Puff R, 2011, HORM METAB RES, V43, P306, DOI 10.1055/s-0031-1271817	4	0
894	2010	Puddu A, 2010, BIOCHEM BIOPH RES CO, V395, P122, DOI 10.1016/j.bbrc.2010.03.152	4	0
895	2006	Plaisance V, 2006, J BIOL CHEM, V281, P26932, DOI 10.1074/jbc.M601225200	4	0
896	2002	Piro S, 2002, METABOLISM, V51, P1340, DOI 10.1053/meta.2002.35200	4	0
897	2010	Peyot ML, 2010, DIABETES, V59, P2178, DOI 10.2337/db09-1452	4	0
898	2009	Peyot ML, 2009, PLOS ONE, V4, P0, DOI 10.1371/journal.pone.0006221	4	0
899	2010	Perl S, 2010, J CLIN ENDOCR METAB, V95, P0, DOI 10.1210/jc.2010-0932	4	0
900	2010	Palty R, 2010, P NATL ACAD SCI USA, V107, P436, DOI 10.1073/pnas.0908099107	4	0
901	2006	Ozcan U, 2006, SCIENCE, V313, P1137, DOI 10.1126/science.1128294	4	0
902	2018	Ovalle F, 2018, NAT MED, V24, P1108, DOI 10.1038/s41591-018-0089-4	4	0
903	2015	Onengut-gumuscu S, 2015, NAT GENET, V47, P381, DOI 10.1038/ng.3245	4	0
904	2014	Ohtsu Y, 2014, MOL CELL ENDOCRINOL, V394, P70, DOI 10.1016/j.mce.2014.07.004	4	0
905	2015	Nostro MC, 2015, STEM CELL REP, V4, P591, DOI 10.1016/j.stemcr.2015.02.017	4	0
906	2000	Nishikawa T, 2000, NATURE, V404, P787, DOI 10.1038/35008121	4	0
907	2001	Nielsen JH, 2001, DIABETES, V50, P0, DOI 10.2337/diabetes.50.2007.S25	4	0
908	2016	Nicholls DG, 2016, PHYSIOL REV, V96, P1385, DOI 10.1152/physrev.00009.2016	4	0
909	2013	Nica AC, 2013, GENOME RES, V23, P1554, DOI 10.1101/gr.150706.112	4	0
910	2013	Nesca V, 2013, DIABETOLOGIA, V56, P2203, DOI 10.1007/s00125-013-2993-y	4	0
911	2021	Nasteska D, 2021, NAT COMMUN, V12, P0, DOI 10.1038/s41467-020-20632-z	4	0
912	2018	Nasteska D, 2018, J MOL ENDOCRINOL, V61, P0, DOI 10.1530/JME-18-0011	4	0
913	2002	Nakai J, 2002, NAT GENET, V32, P245, DOI 10.1038/ng890	4	0
914	2013	Nakagawa Y, 2013, ENDOCR J, V60, P1191, DOI 10.1507/endocrj.EJ13-0282	4	0
915	2003	Nakae J, 2003, DEV CELL, V4, P119, DOI 10.1016/S1534-5807(02)00401-X	4	0
916	2017	Morita S, 2017, CELL METAB, V25, P883, DOI 10.1016/j.cmet.2017.03.018	4	0
917	2004	Moore PC, 2004, DIABETES, V53, P2610, DOI 10.2337/diabetes.53.10.2610	4	0
918	2012	Moore F, 2012, METHODS MOL BIOL, V820, P179, DOI 10.1007/978-1-61779-439-1_11	4	0
919	2001	Moore A, 2001, DIABETES, V50, P2231, DOI 10.2337/diabetes.50.10.2231	4	0
920	2014	Mooranian A, 2014, J PHARM INNOV, V9, P150, DOI 10.1007/s12247-014-9182-5	4	0
921	2009	Molina AJA, 2009, DIABETES, V58, P2303, DOI 10.2337/db07-1781	4	0
922	2001	Mitchell KJ, 2001, J CELL BIOL, V155, P41, DOI 10.1083/jcb.200103145	4	0
923	2005	Milne TA, 2005, P NATL ACAD SCI USA, V102, P749, DOI 10.1073/pnas.0408836102	4	0
924	2016	Millman JR, 2016, NAT COMMUN, V7, P0, DOI 10.1038/ncomms11463	4	0
925	2006	Miettinen PJ, 2006, DIABETES, V55, P3299, DOI 10.2337/db06-0413	4	0
926	2018	Memon B, 2018, STEM CELL RES THER, V9, P0, DOI 10.1186/s13287-017-0759-z	4	0
927	2008	Melloul D, 2008, BIOCHEM SOC T, V36, P334, DOI 10.1042/BST0360334	4	0
928	2012	Mehran AE, 2012, CELL METAB, V16, P723, DOI 10.1016/j.cmet.2012.10.019	4	0
929	2011	Mehmeti I, 2011, MOL CELL ENDOCRINOL, V332, P88, DOI 10.1016/j.mce.2010.09.017	4	0
930	2014	Medina A, 2014, ENDOCR J, V61, P797, DOI 10.1507/endocrj.EJ14-0221	4	0
931	2010	Mccarthy MI, 2010, NEW ENGL J MED, V363, P2339, DOI 10.1056/NEJMra0906948	4	0
932	2011	Mauvais-jarvis F, 2011, TRENDS ENDOCRIN MET, V22, P24, DOI 10.1016/j.tem.2010.10.002	4	0
933	2017	Matsuoka T, 2017, DIABETES, V66, P1293, DOI 10.2337/db16-0887	4	0
934	2004	Marzo N, 2004, DIABETOLOGIA, V47, P686, DOI 10.1007/s00125-004-1372-0	4	0
935	2017	Marino E, 2017, NAT IMMUNOL, V18, P552, DOI 10.1038/ni.3713	4	0
936	2012	Marchetti P, 2012, DIABETOLOGIA, V55, P3262, DOI 10.1007/s00125-012-2716-9	4	0
937	2018	Marasco MR, 2018, DIABETES, V67, P1576, DOI 10.2337/db17-1280	4	0
938	2013	Mancini AD, 2013, TRENDS ENDOCRIN MET, V24, P398, DOI 10.1016/j.tem.2013.03.003	4	0
939	2013	Magnuson MA, 2013, CELL METAB, V18, P9, DOI 10.1016/j.cmet.2013.06.011	4	0
940	2005	Maedler K, 2005, J CLIN ENDOCR METAB, V90, P501, DOI 10.1210/jc.2004-0699	4	0
941	2004	Maedler K, 2004, DIABETES, V53, P1706, DOI 10.2337/diabetes.53.7.1706	4	0
942	2007	Lyssenko V, 2007, J CLIN INVEST, V117, P2155, DOI 10.1172/JCI30706	4	0
943	2016	Lundberg M, 2016, DIABETES, V65, P3104, DOI 10.2337/db16-0616	4	0
944	2010	Liu Y, 2010, DIABETOLOGIA, V53, P2600, DOI 10.1007/s00125-010-1882-x	4	0
945	2004	Lin XY, 2004, J CLIN INVEST, V114, P908, DOI 10.1172/JCI22217	4	0
946	2012	Lin N, 2012, DIABETES METAB, V38, P250, DOI 10.1016/j.diabet.2012.01.003	4	0
947	2009	Lim A, 2009, DIABETES, V58, P2813, DOI 10.2337/db09-0600	4	0
948	2003	Lilla V, 2003, ENDOCRINOLOGY, V144, P1368, DOI 10.1210/en.2002-220916	4	0
949	2014	Liao Y, 2014, BIOINFORMATICS, V30, P923, DOI 10.1093/bioinformatics/btt656	4	0
950	2007	Liadis N, 2007, DIABETES, V56, P2302, DOI 10.2337/db06-1771	4	0
951	2005	Liadis N, 2005, MOL CELL BIOL, V25, P3620, DOI 10.1128/MCB.25.9.3620-3629.2005	4	0
952	2016	Li Y, 2016, INT J MOL MED, V38, P1515, DOI 10.3892/ijmm.2016.2748	4	0
953	2016	Li XM, 2016, NAT COMMUN, V7, P0, DOI 10.1038/ncomms11740	4	0
954	2014	Li WD, 2014, NAT BIOTECHNOL, V32, P1223, DOI 10.1038/nbt.3082	4	0
955	2013	Li J, 2013, DIABETOLOGIA, V56, P1577, DOI 10.1007/s00125-013-2894-0	4	0
956	2020	Lewandowski SL, 2020, CELL METAB, V32, P736, DOI 10.1016/j.cmet.2020.10.007	4	0
957	2009	Lee JW, 2009, CELL SIGNAL, V21, P69, DOI 10.1016/j.cellsig.2008.09.015	4	0
958	2014	Lee JH, 2014, MOL CELL ENDOCRINOL, V383, P48, DOI 10.1016/j.mce.2013.12.002	4	0
959	2002	Lee CS, 2002, DIABETES, V51, P2546, DOI 10.2337/diabetes.51.8.2546	4	0
960	2019	Latres E, 2019, CELL METAB, V29, P545, DOI 10.1016/j.cmet.2019.02.007	4	0
961	2007	Latour MG, 2007, DIABETES, V56, P1087, DOI 10.2337/db06-1532	4	0
962	2007	Larsen CM, 2007, NEW ENGL J MED, V356, P1517, DOI 10.1056/NEJMoa065213	4	0
963	1999	Lang JC, 1999, EUR J BIOCHEM, V259, P3, DOI 10.1046/j.1432-1327.1999.00043.x	4	0.01
964	2016	Lakshmipathi J, 2016, DIABETES, V65, P1283, DOI 10.2337/db15-1398	4	0
965	2012	Kyriazis GA, 2012, P NATL ACAD SCI USA, V109, P0, DOI 10.1073/pnas.1115183109	4	0
966	2004	Ku HT, 2004, STEM CELLS, V22, P1205, DOI 10.1634/stemcells.2004-0027	4	0
967	2011	Kruit JK, 2011, DIABETES, V60, P3186, DOI 10.2337/db11-0081	4	0
968	2015	Krogvold L, 2015, DIABETES, V64, P1682, DOI 10.2337/db14-1370	4	0
969	2003	Krauss S, 2003, J CLIN INVEST, V112, P1831, DOI 10.1172/JCI200319774	4	0
970	2010	Kowluru A, 2010, DIABETES, V59, P967, DOI 10.2337/db09-1334	4	0
971	2003	Kotarsky K, 2003, BIOCHEM BIOPH RES CO, V301, P406, DOI 10.1016/S0006-291X(02)03064-4	4	0
972	2005	Kooptiwut S, 2005, J MOL ENDOCRINOL, V35, P39, DOI 10.1677/jme.1.01720	4	0
973	2019	Kong X, 2019, OXID MED CELL LONGEV, V2019, P0, DOI 10.1155/2019/4010764	4	0
974	2013	Komatsu M, 2013, J DIABETES INVEST, V4, P511, DOI 10.1111/jdi.12094	4	0
975	2003	Kodama S, 2003, SCIENCE, V302, P1223, DOI 10.1126/science.1088949	4	0
976	2013	Kitamura T, 2013, NAT REV ENDOCRINOL, V9, P615, DOI 10.1038/nrendo.2013.157	4	0
977	2018	Kimura T, 2018, DIABETES OBES METAB, V20, P2442, DOI 10.1111/dom.13400	4	0
978	2015	Kimura T, 2015, MOL CELL ENDOCRINOL, V400, P78, DOI 10.1016/j.mce.2014.11.018	4	0
979	2019	Kim MJ, 2019, METABOLISM, V97, P87, DOI 10.1016/j.metabol.2018.12.007	4	0
980	2009	Kim KA, 2009, FRONT BIOSCI-LANDMRK, V14, P657, DOI 10.2741/3271	4	0
981	2007	Kim EK, 2007, INT J BIOCHEM CELL B, V39, P1260, DOI 10.1016/j.biocel.2007.04.005	4	0
982	2002	Kawaguchi Y, 2002, NAT GENET, V32, P128, DOI 10.1038/ng959	4	0
983	2002	Kaufman RJ, 2002, J CLIN INVEST, V110, P1389, DOI 10.1172/JC1200216886	4	0
984	2004	Kataoka K, 2004, J MOL ENDOCRINOL, V32, P9, DOI 10.1677/jme.0.0320009	4	0
985	2002	Kataoka K, 2002, J BIOL CHEM, V277, P49903, DOI 10.1074/jbc.M206796200	4	0
986	2005	Kasai K, 2005, J CLIN INVEST, V115, P388, DOI 10.1172/JCI200522955	4	0
987	2013	Karunakaran U, 2013, DIABETES METAB J, V37, P106, DOI 10.4093/dmj.2013.37.2.106	4	0
988	2004	Kanno T, 2004, METHODS, V33, P302, DOI 10.1016/j.ymeth.2004.01.003	4	0
989	2002	Kanno T, 2002, J PHYSIOL-LONDON, V545, P501, DOI 10.1113/jphysiol.2002.031344	4	0
990	2006	Kang GX, 2006, J PHYSIOL-LONDON, V573, P595, DOI 10.1113/jphysiol.2006.107391	4	0
991	2003	Kang GX, 2003, J PHYSIOL-LONDON, V546, P175, DOI 10.1113/jphysiol.2002.029959	4	0
992	2005	Kaneto H, 2005, J MOL MED, V83, P429, DOI 10.1007/s00109-005-0640-x	4	0
993	2011	Jurgens CA, 2011, AM J PATHOL, V178, P2632, DOI 10.1016/j.ajpath.2011.02.036	4	0
994	2018	Juan-mateu J, 2018, DIABETES, V67, P423, DOI 10.2337/db17-0736	4	0
995	1999	Jonas JC, 1999, J BIOL CHEM, V274, P14112, DOI 10.1074/jbc.274.20.14112	4	0.01
996	2004	Johnson JD, 2004, J BIOL CHEM, V279, P24794, DOI 10.1074/jbc.M401216200	4	0
997	2018	Jezek P, 2018, MOLECULES, V23, P0, DOI 10.3390/molecules23061483	4	0
998	2004	Jensen J, 2004, DEV DYNAM, V229, P176, DOI 10.1002/dvdy.10460	4	0
999	2017	Jacovetti C, 2017, DIABETOLOGIA, V60, P2011, DOI 10.1007/s00125-017-4348-6	4	0
1000	2010	Jacobson DA, 2010, J PHYSIOL-LONDON, V588, P3525, DOI 10.1113/jphysiol.2010.190207	4	0
1001	2013	Huyghe JR, 2013, NAT GENET, V45, P197, DOI 10.1038/ng.2507	4	0
1002	2001	Hui HX, 2001, DIABETES, V50, P785, DOI 10.2337/diabetes.50.4.785	4	0
1003	2014	Hodson DJ, 2014, MOL ENDOCRINOL, V28, P860, DOI 10.1210/me.2014-1038	4	0
1004	2018	Hetz C, 2018, MOL CELL, V69, P169, DOI 10.1016/j.molcel.2017.06.017	4	0
1005	2010	Hennige AM, 2010, DIABETES, V59, P119, DOI 10.2337/db09-0512	4	0
1006	2020	Helman A, 2020, CELL METAB, V31, P1004, DOI 10.1016/j.cmet.2020.04.004	4	0
1007	2009	He LM, 2009, MOL ENDOCRINOL, V23, P1865, DOI 10.1210/me.2009-0057	4	0
1008	2004	Hartman MG, 2004, MOL CELL BIOL, V24, P5721, DOI 10.1128/MCB.24.13.5721-5732.2004	4	0
1009	2008	Harris PE, 2008, J MOL MED, V86, P5, DOI 10.1007/s00109-007-0242-x	4	0
1010	2003	Harding HP, 2003, MOL CELL, V11, P619, DOI 10.1016/S1097-2765(03)00105-9	4	0
1011	2000	Harding HP, 2000, MOL CELL, V5, P897, DOI 10.1016/S1097-2765(00)80330-5	4	0
1012	2019	Hall E, 2019, DIABETES, V68, P1965, DOI 10.2337/db18-0900	4	0
1013	2011	Hakonen E, 2011, DIABETOLOGIA, V54, P1735, DOI 10.1007/s00125-011-2153-1	4	0
1014	2005	Habener JF, 2005, ENDOCRINOLOGY, V146, P1025, DOI 10.1210/en.2004-1576	4	0
1015	2010	Gurlo T, 2010, AM J PATHOL, V176, P861, DOI 10.2353/ajpath.2010.090532	4	0
1016	2008	Guillen C, 2008, FEBS LETT, V582, P3855, DOI 10.1016/j.febslet.2008.10.020	4	0
1017	2007	Guillemain G, 2007, J BIOL CHEM, V282, P15228, DOI 10.1074/jbc.M610986200	4	0
1018	2012	Guay C, 2012, DIABETES OBES METAB, V14, P12, DOI 10.1111/j.1463-1326.2012.01654.x	4	0
1019	2011	Guay C, 2011, TRANSL RES, V157, P253, DOI 10.1016/j.trsl.2011.01.009	4	0
1020	2012	Gregg BE, 2012, J CLIN ENDOCR METAB, V97, P3197, DOI 10.1210/jc.2012-1206	4	0
1021	2004	Gorogawa S, 2004, BIOCHEM BIOPH RES CO, V319, P1159, DOI 10.1016/j.bbrc.2004.05.095	4	0
1022	2005	Gomi H, 2005, J CELL BIOL, V171, P99, DOI 10.1083/jcb.200505179	4	0
1023	2015	Goginashvili A, 2015, SCIENCE, V347, P878, DOI 10.1126/science.aaa2628	4	0
1024	2003	Gloyn AL, 2003, HUM MUTAT, V22, P353, DOI 10.1002/humu.10277	4	0
1025	2009	Gittes GK, 2009, DEV BIOL, V326, P4, DOI 10.1016/j.ydbio.2008.10.024	4	0
1026	2001	Gilon P, 2001, ENDOCR REV, V22, P565, DOI 10.1210/er.22.5.565	4	0
1027	2005	Gerin I, 2005, J BIOL CHEM, V280, P23024, DOI 10.1074/jbc.M412564200	4	0
1028	2012	Geraedts MCP, 2012, AM J PHYSIOL-ENDOC M, V303, P0, DOI 10.1152/ajpendo.00163.2012	4	0
1029	2010	Gaulton KJ, 2010, NAT GENET, V42, P255, DOI 10.1038/ng.530	4	0
1030	2018	Gan WJ, 2018, CELL REP, V24, P2819, DOI 10.1016/j.celrep.2018.08.035	4	0
1031	2019	Furuyama K, 2019, NATURE, V567, P43, DOI 10.1038/s41586-019-0942-8	4	0
1032	2007	Fonseca SG, 2007, ANTIOXID REDOX SIGN, V9, P2335, DOI 10.1089/ars.2007.1790	4	0
1033	2004	Florez JC, 2004, DIABETES, V53, P1360, DOI 10.2337/diabetes.53.5.1360	4	0
1034	2013	Fiaschi-taesch NM, 2013, DIABETES, V62, P2460, DOI 10.2337/db12-0778	4	0
1035	2019	Fang Z, 2019, CELL REP, V26, P3132, DOI 10.1016/j.celrep.2019.02.043	4	0
1036	2011	Esguerra JLS, 2011, PLOS ONE, V6, P0, DOI 10.1371/journal.pone.0018613	4	0
1037	2018	Eriksson O, 2018, DIABETES, V67, P182, DOI 10.2337/db17-0764	4	0
1038	2017	Elumalai S, 2017, REDOX BIOL, V11, P126, DOI 10.1016/j.redox.2016.11.009	4	0
1039	2006	Elghazi L, 2006, INT J BIOCHEM CELL B, V38, P157, DOI 10.1016/j.biocel.2005.08.017	4	0
1040	2010	Eizirik DL, 2010, SCI SIGNAL, V3, P0, DOI 10.1126/scisignal.3110pe7	4	0
1041	2003	Eitel K, 2003, DIABETES, V52, P991, DOI 10.2337/diabetes.52.4.991	4	0
1042	2004	Dufer M, 2004, DIABETOLOGIA, V47, P488, DOI 10.1007/s00125-004-1348-0	4	0
1043	2009	Du AP, 2009, DIABETES, V58, P2059, DOI 10.2337/db08-0987	4	0
1044	2003	Drucker DJ, 2003, MOL ENDOCRINOL, V17, P161, DOI 10.1210/me.2002-0306	4	0
1045	2013	Dixit SS, 2013, PLOS ONE, V8, P0, DOI 10.1371/journal.pone.0058655	4	0
1046	2008	Diraison F, 2008, J LIPID RES, V49, P814, DOI 10.1194/jlr.M700533-JLR200	4	0
1047	2018	Dimeglio LA, 2018, LANCET, V391, P2449, DOI 10.1016/S0140-6736(18)31320-5	4	0
1048	2020	De Franco E, 2020, J CLIN INVEST, V130, P6338, DOI 10.1172/JCI141455	4	0
1049	2000	Davis RJ, 2000, CELL, V103, P239, DOI 10.1016/S0092-8674(00)00116-1	4	0
1050	2001	Darville MI, 2001, DIABETES, V50, P1741, DOI 10.2337/diabetes.50.8.1741	4	0
1051	2008	Danial NN, 2008, NAT MED, V14, P144, DOI 10.1038/nm1717	4	0
1052	2006	Cozar-castellano I, 2006, DIABETES, V55, P3271, DOI 10.2337/db06-0627	4	0
1053	2013	Courtney M, 2013, PLOS GENET, V9, P0, DOI 10.1371/journal.pgen.1003934	4	0
1054	2000	Corkey BE, 2000, J NUTR, V130, P0, DOI 10.1093/jn/130.2.299S	4	0
1055	2009	Concannon P, 2009, NEW ENGL J MED, V360, P1646, DOI 10.1056/NEJMra0808284	4	0
1056	2011	Colsoul B, 2011, REV PHYSIOL BIOCH P, V161, P87, DOI 10.1007/112_2011_2	4	0
1057	2010	Cnop M, 2010, DIABETOLOGIA, V53, P321, DOI 10.1007/s00125-009-1562-x	4	0
1058	2012	Cho YS, 2012, NAT GENET, V44, P67, DOI 10.1038/ng.1019	4	0
1059	2017	Chen E, 2017, SCI REP-UK, V7, P0, DOI 10.1038/srep40855	4	0
1060	2017	Chaudhury A, 2017, FRONT ENDOCRINOL, V8, P0, DOI 10.3389/fendo.2017.00006	4	0
1061	2003	Chang I, 2003, DIABETES, V52, P1169, DOI 10.2337/diabetes.52.5.1169	4	0
1062	2014	Chandra V, 2014, CELL REP, V9, P2206, DOI 10.1016/j.celrep.2014.11.010	4	0
1063	2009	Carobbio S, 2009, J BIOL CHEM, V284, P921, DOI 10.1074/jbc.M806295200	4	0
1064	2004	Cao LZ, 2004, DIABETES, V53, P3168, DOI 10.2337/diabetes.53.12.3168	4	0
1065	2019	Cantley J, 2019, DIABETOLOGIA, V62, P99, DOI 10.1007/s00125-018-4743-7	4	0
1066	2007	Cantley J, 2007, DIABETOLOGIA, V50, P1248, DOI 10.1007/s00125-007-0637-9	4	0
1067	2007	Callewaert HI, 2007, DIABETES, V56, P2169, DOI 10.2337/db07-0052	4	0
1068	1999	Buteau J, 1999, DIABETOLOGIA, V42, P856, DOI 10.1007/s001250051238	4	0.01
1069	2002	Busch AK, 2002, DIABETES, V51, P977, DOI 10.2337/diabetes.51.4.977	4	0
1070	2014	Brom M, 2014, DIABETOLOGIA, V57, P950, DOI 10.1007/s00125-014-3166-3	4	0
1071	2010	Brixel LR, 2010, PFLUG ARCH EUR J PHY, V460, P69, DOI 10.1007/s00424-010-0835-z	4	0
1072	2002	Brissova M, 2002, J BIOL CHEM, V277, P11225, DOI 10.1074/jbc.M111272200	4	0
1073	2010	Braun M, 2010, DIABETES, V59, P1694, DOI 10.2337/db09-0797	4	0
1074	2004	Braun M, 2004, J GEN PHYSIOL, V123, P191, DOI 10.1085/jgp.200308966	4	0
1075	2005	Boyce M, 2005, SCIENCE, V307, P935, DOI 10.1126/science.1101902	4	0
1076	2000	Bonner-weir S, 2000, J MOL ENDOCRINOL, V24, P297, DOI 10.1677/jme.0.0240297	4	0
1077	2010	Bonnefond A, 2010, TRENDS MOL MED, V16, P407, DOI 10.1016/j.molmed.2010.06.004	4	0
1078	2012	Bogan JS, 2012, TRAFFIC, V13, P1466, DOI 10.1111/j.1600-0854.2012.01407.x	4	0
1079	2003	Bertolino P, 2003, MOL ENDOCRINOL, V17, P1880, DOI 10.1210/me.2003-0154	4	0
1080	2001	Bernard-kargar C, 2001, DIABETES, V50, P0, DOI 10.2337/diabetes.50.2007.S30	4	0
1081	2012	Bensellam M, 2012, PLOS ONE, V7, P0, DOI 10.1371/journal.pone.0029807	4	0
1082	2010	Beall C, 2010, BIOCHEM J, V429, P323, DOI 10.1042/BJ20100231	4	0
1083	2012	Barton FB, 2012, DIABETES CARE, V35, P1436, DOI 10.2337/dc12-0063	4	0
1084	2009	Bartel DP, 2009, CELL, V136, P215, DOI 10.1016/j.cell.2009.01.002	4	0
1085	2007	Baroukh N, 2007, J BIOL CHEM, V282, P19575, DOI 10.1074/jbc.M611841200	4	0
1086	2009	Balcazar N, 2009, J BIOL CHEM, V284, P7832, DOI 10.1074/jbc.M807458200	4	0
1087	2018	Balboa D, 2018, ELIFE, V7, P0, DOI 10.7554/eLife.38519	4	0
1088	2014	Baeyens L, 2014, NAT BIOTECHNOL, V32, P76, DOI 10.1038/nbt.2747	4	0
1089	2005	Baeyens L, 2005, DIABETOLOGIA, V48, P49, DOI 10.1007/s00125-004-1606-1	4	0
1090	2016	Backe MB, 2016, ANNU REV NUTR, V36, P241, DOI 10.1146/annurev-nutr-071715-050939	4	0
1091	2001	Assady S, 2001, DIABETES, V50, P1691, DOI 10.2337/diabetes.50.8.1691	4	0
1092	2000	Ashcroft SJH, 2000, J MEMBRANE BIOL, V176, P187, DOI 10.1007/s002320001095	4	0
1093	2005	Ashcroft FM, 2005, J CLIN INVEST, V115, P2047, DOI 10.1172/JCI25495	4	0
1094	2004	Ashcroft FM, 2004, REV ENDOCR METAB DIS, V5, P135, DOI 10.1023/B:REMD.0000021435.87776.a7	4	0
1095	1999	Ashcroft FM, 1999, DIABETOLOGIA, V42, P903, DOI 10.1007/s001250051247	4	0.01
1096	2013	Asahara S, 2013, DIABETOLOGIA, V56, P1088, DOI 10.1007/s00125-013-2849-5	4	0
1097	1999	Apelqvist A, 1999, NATURE, V400, P877, DOI 10.1038/23716	4	0.01
1098	2015	Antonioli L, 2015, NAT REV ENDOCRINOL, V11, P228, DOI 10.1038/nrendo.2015.10	4	0
1099	2012	Annes JP, 2012, P NATL ACAD SCI USA, V109, P3915, DOI 10.1073/pnas.1201149109	4	0
1100	2012	Andersson SA, 2012, MOL CELL ENDOCRINOL, V364, P36, DOI 10.1016/j.mce.2012.08.009	4	0
1101	2015	Andersson LE, 2015, PLOS ONE, V10, P0, DOI 10.1371/journal.pone.0120879	4	0
1102	2012	Amyot J, 2012, PLOS ONE, V7, P0, DOI 10.1371/journal.pone.0036200	4	0
1103	2000	Ammendrup A, 2000, DIABETES, V49, P1468, DOI 10.2337/diabetes.49.9.1468	4	0
1104	2017	Ameri J, 2017, CELL REP, V19, P36, DOI 10.1016/j.celrep.2017.03.032	4	0
1105	2018	Amer DIABETASSOC, 2018, DIABETES CARE, V41, P0, DOI 10.2337/dc18-S002	4	0
1106	2018	Alvelos MI, 2018, DIABETES OBES METAB, V20, P77, DOI 10.1111/dom.13388	4	0
1107	2020	Alvarez-dominguez JR, 2020, CELL STEM CELL, V26, P108, DOI 10.1016/j.stem.2019.11.011	4	0
1108	2008	Alejandro EU, 2008, J BIOL CHEM, V283, P2407, DOI 10.1074/jbc.M703612200	4	0
1109	2001	Ainscow EK, 2001, BIOCHEM J, V353, P175, DOI 10.1042/0264-6021:3530175	4	0
1110	2006	Aikin R, 2006, DIABETOLOGIA, V49, P2900, DOI 10.1007/s00125-006-0476-0	4	0
1111	2015	Agulnick AD, 2015, STEM CELL TRANSL MED, V4, P1214, DOI 10.5966/sctm.2015-0079	4	0
1112	2019	Acosta-montano P, 2019, CELLS-BASEL, V8, P0, DOI 10.3390/cells8080884	4	0
1113	2018	Acosta-montano P, 2018, NUTRIENTS, V10, P0, DOI 10.3390/nu10040393	4	0
1114	2020	Ackeifi C, 2020, SCI TRANSL MED, V12, P0, DOI 10.1126/scitranslmed.aaw9996	4	0
1115	2002	Abraham EJ, 2002, ENDOCRINOLOGY, V143, P3152, DOI 10.1210/en.143.8.3152	4	0
1116	2006	Abderrahmani A, 2006, EMBO J, V25, P977, DOI 10.1038/sj.emboj.7601008	4	0
1117	2010	Zito E, 2010, J CELL BIOL, V188, P821, DOI 10.1083/jcb.200911086	3	0
1118	2015	Zinman B, 2015, NEW ENGL J MED, V373, P2117, DOI 10.1056/NEJMoa1504720	3	0
1119	2001	Zimmet P, 2001, NATURE, V414, P782, DOI 10.1038/414782a	3	0
1120	2019	Zhu YX, 2019, J MOL CELL BIOL, V11, P747	3	0
1121	2011	Zhu YX, 2011, BIOCHEM BIOPH RES CO, V404, P159, DOI 10.1016/j.bbrc.2010.11.085	3	0
1122	2015	Zhou YR, 2015, PLOS ONE, V10, P0, DOI 10.1371/journal.pone.0132411	3	0
1123	2013	Zhou JX, 2013, J CLIN INVEST, V123, P4849, DOI 10.1172/JCI69468	3	0
1124	2014	Zhao Z, 2014, MOL ENDOCRINOL, V28, P1682, DOI 10.1210/me.2014-1120	3	0
1125	2014	Zhao X, 2014, ENDOCR J, V61, P623, DOI 10.1507/endocrj.EJ14-0040	3	0
1126	2014	Zhang Z, 2014, J DIABETES RES, V2014, P0, DOI 10.1155/2014/712781	3	0
1127	2002	Zhang YQ, 2002, ENDOCRINOLOGY, V143, P3540, DOI 10.1210/en.2002-220089	3	0
1128	2013	Zhang YL, 2013, J NUTR BIOCHEM, V24, P638, DOI 10.1016/j.jnutbio.2012.03.008	3	0
1129	2011	Zhang YL, 2011, EUR J PHARMACOL, V670, P325, DOI 10.1016/j.ejphar.2011.08.011	3	0
1130	2005	Zhang XB, 2005, DIABETES, V54, P712, DOI 10.2337/diabetes.54.3.712	3	0
1131	2006	Zhang SP, 2006, FEBS J, V273, P3779, DOI 10.1111/j.1742-4658.2006.05386.x	3	0
1132	2008	Zhang Q, 2008, PHILOS T R SOC A, V366, P3503, DOI 10.1098/rsta.2008.0110	3	0
1133	2016	Zhang MF, 2016, P NATL ACAD SCI USA, V113, P650, DOI 10.1073/pnas.1524200113	3	0
1134	2010	Zhang H, 2010, DIABETES, V59, P143, DOI 10.2337/db09-0050	3	0
1135	2016	Zhang CS, 2016, INT J ENDOCRINOL, V2016, P0, DOI 10.1155/2016/4513051	3	0
1136	2016	Zeng H, 2016, CELL STEM CELL, V19, P326, DOI 10.1016/j.stem.2016.07.002	3	0
1137	2008	Zehetner J, 2008, GENE DEV, V22, P3135, DOI 10.1101/gad.496908	3	0
1138	2003	Zalzman M, 2003, P NATL ACAD SCI USA, V100, P7253, DOI 10.1073/pnas.1136854100	3	0
1139	2001	Zaitsev SV, 2001, DIABETES, V50, P0, DOI 10.2337/diabetes.50.2007.S70	3	0
1140	2016	Zaccardi F, 2016, POSTGRAD MED J, V92, P63, DOI 10.1136/postgradmedj-2015-133281	3	0
1141	2016	Yuan T, 2016, JCI INSIGHT, V1, P0, DOI 10.1172/jci.insight.86326	3	0
1142	2016	Yuan T, 2016, CELL DEATH DIS, V7, P0, DOI 10.1038/cddis.2016.21	3	0
1143	2004	Yu L, 2004, SCIENCE, V304, P1500, DOI 10.1126/science.1096645	3	0
1144	2004	Yoshikawa H, 2004, AM J PHYSIOL-ENDOC M, V287, P0, DOI 10.1152/ajpendo.00255.2004	3	0
1145	2001	Yoshida H, 2001, CELL, V107, P881, DOI 10.1016/S0092-8674(01)00611-0	3	0
1146	2021	Yong J, 2021, SCI TRANSL MED, V13, P0, DOI 10.1126/scitranslmed.aba9796	3	0
1147	2013	Yoneda S, 2013, J CLIN ENDOCR METAB, V98, P2053, DOI 10.1210/jc.2012-3832	3	0
1148	2004	Yokoyama A, 2004, MOL CELL BIOL, V24, P5639, DOI 10.1128/MCB.24.13.5639-5649.2004	3	0
1149	2002	Yi Z, 2002, MOL CELL BIOL, V22, P1858, DOI 10.1128/MCB.22.6.1858-1867.2002	3	0
1150	2016	Yavari A, 2016, CELL METAB, V23, P821, DOI 10.1016/j.cmet.2016.04.003	3	0
1151	2007	Yatoh S, 2007, DIABETES, V56, P1802, DOI 10.2337/db06-1670	3	0
1152	2014	Yang SN, 2014, CELL MOL LIFE SCI, V71, P4149, DOI 10.1007/s00018-014-1680-6	3	0
1153	2006	Yang SN, 2006, ENDOCR REV, V27, P621, DOI 10.1210/er.2005-0888	3	0
1154	1999	Yang SN, 1999, P NATL ACAD SCI USA, V96, P10164, DOI 10.1073/pnas.96.18.10164	3	0.01
1155	2018	Yang J, 2018, BIOMED PHARMACOTHER, V102, P344, DOI 10.1016/j.biopha.2018.01.128	3	0
1156	2007	Yang GD, 2007, J BIOL CHEM, V282, P16567, DOI 10.1074/jbc.M700605200	3	0
1157	2011	Yang BT, 2011, DIABETOLOGIA, V54, P360, DOI 10.1007/s00125-010-1967-6	3	0
1158	2004	Yan LZ, 2004, DIABETES, V53, P597, DOI 10.2337/diabetes.53.3.597	3	0
1159	2019	Yamamoto WR, 2019, J BIOL CHEM, V294, P168, DOI 10.1074/jbc.RA118.005683	3	0
1160	2018	Yamamoto S, 2018, CELL REP, V23, P3286, DOI 10.1016/j.celrep.2018.05.032	3	0
1161	2013	Xu Y, 2013, JAMA-J AM MED ASSOC, V310, P948, DOI 10.1001/jama.2013.168118	3	0
1162	2012	Xu GL, 2012, DIABETES, V61, P848, DOI 10.2337/db11-0955	3	0
1163	2007	Xu G, 2007, DIABETES, V56, P1551, DOI 10.2337/db06-1033	3	0
1164	2014	Xiao XW, 2014, P NATL ACAD SCI USA, V111, P0, DOI 10.1073/pnas.1321347111	3	0
1165	2013	Xiao XW, 2013, DIABETES, V62, P1217, DOI 10.2337/db12-1428	3	0
1166	2001	Xiao JZ, 2001, ENDOCRINOLOGY, V142, P4777, DOI 10.1210/en.142.11.4777	3	0
1167	2011	Xiao CT, 2011, DIABETES, V60, P918, DOI 10.2337/db10-1433	3	0
1168	2012	Xavier GD, 2012, DIABETOLOGIA, V55, P2667, DOI 10.1007/s00125-012-2600-7	3	0
1169	2003	Xavier GD, 2003, BIOCHEM J, V371, P761	3	0
1170	2015	Wu BB, 2015, P NATL ACAD SCI USA, V112, P9996, DOI 10.1073/pnas.1513004112	3	0
1171	2003	Wolfrum C, 2003, P NATL ACAD SCI USA, V100, P11624, DOI 10.1073/pnas.1931483100	3	0
1172	2003	Wilson ME, 2003, MECH DEVELOP, V120, P65, DOI 10.1016/S0925-4773(02)00333-7	3	0
1173	2004	Wild S, 2004, DIABETES CARE, V27, P1047, DOI 10.2337/diacare.27.5.1047	3	0
1174	2010	Wijesekara N, 2010, J BIOL CHEM, V285, P33623, DOI 10.1074/jbc.M109.085084	3	0
1175	2001	Wicksteed B, 2001, J BIOL CHEM, V276, P22553, DOI 10.1074/jbc.M011214200	3	0
1176	2009	Weir GC, 2009, DIABETES OBES METAB, V11, P82, DOI 10.1111/j.1463-1326.2009.01113.x	3	0
1177	2010	Wang ZX, 2010, J BIOL CHEM, V285, P6186, DOI 10.1074/jbc.M109.072421	3	0
1178	2007	Wang ZX, 2007, J BIOL CHEM, V282, P9536, DOI 10.1074/jbc.M610553200	3	0
1179	2019	Wang YJ, 2019, CELL METAB, V29, P539, DOI 10.1016/j.cmet.2018.11.016	3	0
1180	2011	Wang Y, 2011, INT J MOL SCI, V12, P7569, DOI 10.3390/ijms12117569	3	0
1181	1999	Wang XL, 1999, ENDOCRINOLOGY, V140, P4904, DOI 10.1210/en.140.10.4904	3	0.01
1182	2012	Wang SY, 2012, J CELL BIOL, V197, P857, DOI 10.1083/jcb.201110131	3	0
1183	2008	Wang OM, 2008, ENDOCRINOLOGY, V149, P672, DOI 10.1210/en.2007-0106	3	0
1184	2015	Wang J, 2015, MOL MED REP, V12, P4210, DOI 10.3892/mmr.2015.3944	3	0
1185	1999	Wang J, 1999, J CLIN INVEST, V103, P27, DOI 10.1172/JCI4431	3	0.02
1186	2007	Wang H, 2007, DIABETOLOGIA, V50, P348, DOI 10.1007/s00125-006-0490-2	3	0
1187	2015	Wang CY, 2015, BIOCHEM BIOPH RES CO, V460, P205, DOI 10.1016/j.bbrc.2015.03.009	3	0
1188	2015	Wang A, 2015, CELL STEM CELL, V16, P386, DOI 10.1016/j.stem.2015.02.013	3	0
1189	2004	Wan QF, 2004, J GEN PHYSIOL, V124, P653, DOI 10.1085/jgp.200409082	3	0
1190	2021	Walker EM, 2021, CELL REP, V37, P0, DOI 10.1016/j.celrep.2021.109813	3	0
1191	2018	Volpe CMO, 2018, CELL DEATH DIS, V9, P0, DOI 10.1038/s41419-017-0135-z	3	0
1192	2017	Villar-pazos S, 2017, SCI REP-UK, V7, P0, DOI 10.1038/s41598-017-11995-3	3	0
1193	2019	Vig S, 2019, CELL DEATH DIS, V10, P0, DOI 10.1038/s41419-019-1518-0	3	0
1194	2011	Vetterli L, 2011, J BIOL CHEM, V286, P6049, DOI 10.1074/jbc.M110.176842	3	0
1195	2012	Velasco M, 2012, ISLETS, V4, P302, DOI 10.4161/isl.21374	3	0
1196	2016	Vegas AJ, 2016, NAT MED, V22, P306, DOI 10.1038/nm.4030	3	0
1197	2014	Vasu S, 2014, BBA-GEN SUBJECTS, V1840, P136, DOI 10.1016/j.bbagen.2013.08.022	3	0
1198	2013	Vasu S, 2013, ISLETS, V5, P170, DOI 10.4161/isl.26184	3	0
1199	2007	Vasavada RC, 2007, DIABETES, V56, P2732, DOI 10.2337/db07-0461	3	0
1200	2006	Vasavada RC, 2006, INT J BIOCHEM CELL B, V38, P931, DOI 10.1016/j.biocel.2005.08.003	3	0
1201	2017	Varshney R, 2017, MOL CELL ENDOCRINOL, V448, P1, DOI 10.1016/j.mce.2017.02.033	3	0
1202	2002	Varadi A, 2002, DIABETES, V51, P0, DOI 10.2337/diabetes.51.2007.S190	3	0
1203	2004	Van DERHORSTA, 2004, J BIOL CHEM, V279, P28873, DOI 10.1074/jbc.M401138200	3	0
1204	2011	Van BELLETL, 2011, PHYSIOL REV, V91, P79, DOI 10.1152/physrev.00003.2010	3	0
1205	2013	Van ARENSBERGENJ, 2013, GENE DEV, V27, P52, DOI 10.1101/gad.206094.112	3	0
1206	2006	Utzschneider KM, 2006, DIABETES CARE, V29, P356, DOI 10.2337/diacare.29.02.06.dc05-1963	3	0
1207	2002	Unger RH, 2002, BBA-MOL CELL BIOL L, V1585, P202, DOI 10.1016/S1388-1981(02)00342-6	3	0
1208	2017	Tsukita S, 2017, EBIOMEDICINE, V15, P163, DOI 10.1016/j.ebiom.2016.12.002	3	0
1209	2004	Tsuboi T, 2004, J BIOL CHEM, V279, P47115, DOI 10.1074/jbc.M408179200	3	0
1210	2003	Tsuboi T, 2003, J BIOL CHEM, V278, P52042, DOI 10.1074/jbc.M307800200	3	0
1211	2003	Tsuboi T, 2003, CURR BIOL, V13, P563, DOI 10.1016/S0960-9822(03)00176-3	3	0
1212	2002	Trumper A, 2002, J ENDOCRINOL, V174, P0, DOI 10.1677/joe.0.1740233	3	0
1213	2017	Trivedi PM, 2017, DIABETES, V66, P1650, DOI 10.2337/db16-1250	3	0
1214	2017	Tritschler S, 2017, MOL METAB, V6, P974, DOI 10.1016/j.molmet.2017.06.021	3	0
1215	2016	Tong X, 2016, DIABETES, V65, P3039, DOI 10.2337/db16-0084	3	0
1216	2016	Tiwari S, 2016, SCI REP-UK, V6, P0, DOI 10.1038/srep28461	3	0
1217	2015	Tian G, 2015, DIABETES, V64, P904, DOI 10.2337/db14-1036	3	0
1218	2003	Thurmond DC, 2003, MOL ENDOCRINOL, V17, P732, DOI 10.1210/me.2002-0333	3	0
1219	2015	Thorens B, 2015, DIABETOLOGIA, V58, P558, DOI 10.1007/s00125-014-3468-5	3	0
1220	2018	Thomaidou S, 2018, DIABETES OBES METAB, V20, P88, DOI 10.1111/dom.13387	3	0
1221	2018	Thielen L, 2018, CURR OPIN ENDOCRINOL, V25, P75, DOI 10.1097/MED.0000000000000391	3	0
1222	2015	Theodoraki A, 2015, MOL CELL ENDOCRINOL, V399, P296, DOI 10.1016/j.mce.2014.09.011	3	0
1223	2000	Tengholm A, 2000, CELL CALCIUM, V27, P43, DOI 10.1054/ceca.1999.0087	3	0.01
1224	1999	Tengholm A, 1999, J BIOL CHEM, V274, P36883, DOI 10.1074/jbc.274.52.36883	3	0.01
1225	2008	Tateishi K, 2008, J BIOL CHEM, V283, P31601, DOI 10.1074/jbc.M806597200	3	0
1226	2006	Tarasov AI, 2006, DIABETES, V55, P2446, DOI 10.2337/db06-0360	3	0
1227	2003	Taraska JW, 2003, P NATL ACAD SCI USA, V100, P2070, DOI 10.1073/pnas.0337526100	3	0
1228	2015	Tangvarasittichai S, 2015, WORLD J DIABETES, V6, P456, DOI 10.4239/wjd.v6.i3.456	3	0
1229	2004	Tang DQ, 2004, DIABETES, V53, P1721, DOI 10.2337/diabetes.53.7.1721	3	0
1230	2002	Tanaka Y, 2002, P NATL ACAD SCI USA, V99, P12363, DOI 10.1073/pnas.192445199	3	0
1231	1999	Tanaka Y, 1999, P NATL ACAD SCI USA, V96, P10857, DOI 10.1073/pnas.96.19.10857	3	0.01
1232	2008	Tanabe K, 2008, PLOS BIOL, V6, P307, DOI 10.1371/journal.pbio.0060037	3	0
1233	2003	Tamarina NA, 2003, DIABETES, V52, P2000, DOI 10.2337/diabetes.52.8.2000	3	0
1234	2012	Talchai C, 2012, NAT GENET, V44, P406, DOI 10.1038/ng.2215	3	0
1235	2012	Takka S, 2012, PHARM DEV TECHNOL, V17, P23, DOI 10.3109/10837450.2010.502898	3	0
1236	2004	Takahashi N, 2004, J CELL BIOL, V165, P255, DOI 10.1083/jcb.200312033	3	0
1237	2018	Takahashi K, 2018, SCI REP-UK, V8, P0, DOI 10.1038/s41598-018-25126-z	3	0
1238	2014	Takahashi HK, 2014, BIOCHEM J, V460, P411, DOI 10.1042/BJ20131361	3	0
1239	2011	Tabas I, 2011, NAT CELL BIOL, V13, P184, DOI 10.1038/ncb0311-184	3	0
1240	2012	Tabak AG, 2012, LANCET, V379, P2279, DOI 10.1016/S0140-6736(12)60283-9	3	0
1241	2017	Swisa A, 2017, J CLIN INVEST, V127, P230, DOI 10.1172/JCI88015	3	0
1242	2019	Sun Q, 2019, TOXICOL SCI, V167, P116, DOI 10.1093/toxsci/kfy150	3	0
1243	2016	Sun P, 2016, ACTA PHARMACOL SIN, V37, P1083, DOI 10.1038/aps.2016.29	3	0
1244	2022	Sun H, 2022, DIABETES RES CLIN PR, V183, P0, DOI 10.1016/j.diabres.2021.109119	3	0
1245	2009	Sudhof TC, 2009, SCIENCE, V323, P474, DOI 10.1126/science.1161748	3	0
1246	2004	Straub SG, 2004, DIABETES, V53, P3179, DOI 10.2337/diabetes.53.12.3179	3	0
1247	2007	Stoy J, 2007, P NATL ACAD SCI USA, V104, P15040, DOI 10.1073/pnas.0707291104	3	0
1248	2015	Stolovich-rain M, 2015, DEV CELL, V32, P535, DOI 10.1016/j.devcel.2015.01.002	3	0
1249	2006	Stiles BL, 2006, MOL CELL BIOL, V26, P2772, DOI 10.1128/MCB.26.7.2772-2781.2006	3	0
1250	2013	Steneberg P, 2013, DIABETES, V62, P2004, DOI 10.2337/db12-1045	3	0
1251	2007	Stanger BZ, 2007, NATURE, V445, P886, DOI 10.1038/nature05537	3	0
1252	2016	Stamateris RE, 2016, DIABETES, V65, P981, DOI 10.2337/db15-0529	3	0
1253	2013	Stamateris RE, 2013, AM J PHYSIOL-ENDOC M, V305, P0, DOI 10.1152/ajpendo.00040.2013	3	0
1254	2017	Sramek J, 2017, INT J MOL SCI, V18, P0, DOI 10.3390/ijms18112313	3	0
1255	2016	Sramek J, 2016, INT J MOL SCI, V17, P0, DOI 10.3390/ijms17091400	3	0
1256	2006	Souza F, 2006, J CLIN INVEST, V116, P1506, DOI 10.1172/JCI27645	3	0
1257	2005	Sone H, 2005, DIABETOLOGIA, V48, P58, DOI 10.1007/s00125-004-1605-2	3	0
1258	2011	Soltani N, 2011, P NATL ACAD SCI USA, V108, P11692, DOI 10.1073/pnas.1102715108	3	0
1259	2015	Soleimanpour SA, 2015, DIABETES, V64, P3475, DOI 10.2337/db15-0376	3	0
1260	2002	Smukler SR, 2002, DIABETES, V51, P3450, DOI 10.2337/diabetes.51.12.3450	3	0
1261	2000	Smith SB, 2000, J BIOL CHEM, V275, P36910, DOI 10.1074/jbc.M005202200	3	0
1262	2004	Sipione S, 2004, DIABETOLOGIA, V47, P499, DOI 10.1007/s00125-004-1349-z	3	0
1263	2015	Sidarala V, 2015, BIOCHEM PHARMACOL, V95, P301, DOI 10.1016/j.bcp.2015.04.001	3	0
1264	2012	Shimizu S, 2012, J MOL ENDOCRINOL, V49, P125, DOI 10.1530/JME-12-0039	3	0
1265	2015	Shigeto M, 2015, J CLIN INVEST, V125, P4714, DOI 10.1172/JCI81975	3	0
1266	1999	Sharma A, 1999, DIABETES, V48, P507, DOI 10.2337/diabetes.48.3.507	3	0.01
1267	2014	Shao YM, 2014, PEPTIDES, V52, P134, DOI 10.1016/j.peptides.2013.11.011	3	0
1268	2009	Shao SY, 2009, BIOCHEM BIOPH RES CO, V384, P401, DOI 10.1016/j.bbrc.2009.04.135	3	0
1269	2002	Sesti G, 2002, ANN MED, V34, P444, DOI 10.1080/078538902321012397	3	0
1270	2004	Servitja JM, 2004, DIABETOLOGIA, V47, P597, DOI 10.1007/s00125-004-1368-9	3	0
1271	2009	Serre-beinier V, 2009, HUM MOL GENET, V18, P428, DOI 10.1093/hmg/ddn370	3	0
1272	2000	Seghers V, 2000, J BIOL CHEM, V275, P9270, DOI 10.1074/jbc.275.13.9270	3	0.01
1273	2002	Schwanstecher C, 2002, DIABETES, V51, P875, DOI 10.2337/diabetes.51.3.875	3	0
1274	2013	Schulz N, 2013, INT J MOL SCI, V14, P18989, DOI 10.3390/ijms140918989	3	0
1275	2001	Schuit FC, 2001, DIABETES, V50, P1, DOI 10.2337/diabetes.50.1.1	3	0
1276	2005	Schroder M, 2005, ANNU REV BIOCHEM, V74, P739, DOI 10.1146/annurev.biochem.73.011303.074134	3	0
1277	2001	Schmidt M, 2001, NAT CELL BIOL, V3, P1020, DOI 10.1038/ncb1101-1020	3	0
1278	2012	Schindelin J, 2012, NAT METHODS, V9, P676	3	0
1279	2019	Scharfmann R, 2019, J CLIN INVEST, V129, P3511, DOI 10.1172/JCI129484	3	0
1280	2011	Savic D, 2011, GENOME RES, V21, P1417, DOI 10.1101/gr.123745.111	3	0
1281	2012	Sarkar SA, 2012, DIABETES, V61, P436, DOI 10.2337/db11-0853	3	0
1282	2009	Sarkar SA, 2009, DIABETOLOGIA, V52, P1092, DOI 10.1007/s00125-009-1331-x	3	0
1283	2005	Sapir T, 2005, P NATL ACAD SCI USA, V102, P7964, DOI 10.1073/pnas.0405277102	3	0
1284	2015	Santulli G, 2015, J CLIN INVEST, V125, P1968, DOI 10.1172/JCI79273	3	0
1285	2004	Sandri M, 2004, CELL, V117, P399, DOI 10.1016/S0092-8674(04)00400-3	3	0
1286	2010	Salpeter SJ, 2010, DEVELOPMENT, V137, P3205, DOI 10.1242/dev.054304	3	0
1287	2008	Salehi A, 2008, PLOS ONE, V3, P0, DOI 10.1371/journal.pone.0002165	3	0
1288	2005	Salehi A, 2005, DIABETES, V54, P2126, DOI 10.2337/diabetes.54.7.2126	3	0
1289	2005	Salehi A, 2005, CELL TISSUE RES, V322, P207, DOI 10.1007/s00441-005-0017-z	3	0
1290	2014	Sakano D, 2014, NAT CHEM BIOL, V10, P141, DOI 10.1038/nchembio.1410	3	0
1291	2015	Saisho Y, 2015, WORLD J DIABETES, V6, P109, DOI 10.4239/wjd.v6.i1.109	3	0
1292	2013	Saisho Y, 2013, DIABETES CARE, V36, P111, DOI 10.2337/dc12-0421	3	0
1293	2005	Ruvinsky I, 2005, GENE DEV, V19, P2199, DOI 10.1101/gad.351605	3	0
1294	2014	Rutter GA, 2014, DIABETIC MED, V31, P1480, DOI 10.1111/dme.12579	3	0
1295	2008	Russ HA, 2008, DIABETES, V57, P1575, DOI 10.2337/db07-1283	3	0
1296	2004	Ruderman N, 2004, NAT REV DRUG DISCOV, V3, P340, DOI 10.1038/nrd1344	3	0
1297	2017	Rovira-llopis S, 2017, REDOX BIOL, V11, P637, DOI 10.1016/j.redox.2017.01.013	3	0
1298	2001	Rosenbaum T, 2001, DIABETES, V50, P1755, DOI 10.2337/diabetes.50.8.1755	3	0
1299	2003	Rosen ED, 2003, MOL CELL BIOL, V23, P7222, DOI 10.1128/MCB.23.20.7222-7229.2003	3	0
1300	2017	Roomp K, 2017, PLOS ONE, V12, P0, DOI 10.1371/journal.pone.0176391	3	0
1301	2000	Rooman I, 2000, DIABETOLOGIA, V43, P907, DOI 10.1007/s001250051468	3	0
1302	2015	Rondas DIETER, 2015, DIABETES, V64, P573, DOI 10.2337/db14-0621	3	0
1303	2002	Rolland JF, 2002, DIABETES, V51, P376, DOI 10.2337/diabetes.51.2.376	3	0
1304	2010	Roggli E, 2010, DIABETES, V59, P978, DOI 10.2337/db09-0881	3	0
1305	2000	Roduit R, 2000, J BIOL CHEM, V275, P35799, DOI 10.1074/jbc.M006001200	3	0.01
1306	2014	Rodriguez-diaz R, 2014, BEST PRACT RES CL EN, V28, P745, DOI 10.1016/j.beem.2014.05.002	3	0
1307	2003	Roderick HL, 2003, CURR BIOL, V13, P0, DOI 10.1016/S0960-9822(03)00358-0	3	0
1308	2016	Robitaille K, 2016, J BIOL CHEM, V291, P4614, DOI 10.1074/jbc.M115.683912	3	0
1309	2007	Robertson RP, 2007, DIABETES, V56, P2420, DOI 10.2337/db07-0742	3	0
1310	2004	Robertson RP, 2004, NEW ENGL J MED, V350, P694, DOI 10.1056/NEJMra032425	3	0
1311	2003	Ritzel RA, 2003, DIABETES, V52, P1701, DOI 10.2337/diabetes.52.7.1701	3	0
1312	2008	Ripoll CRISTINA, 2008, INFECTIOUS DISORDERS - DRUG TARGETS, V8, P61	3	0
1313	2012	Riedel MJ, 2012, DIABETOLOGIA, V55, P372, DOI 10.1007/s00125-011-2344-9	3	0
1314	2004	Ricordi C, 2004, NAT REV IMMUNOL, V4, P258, DOI 10.1038/nri1332	3	0
1315	2011	Richardson SJ, 2011, SEMIN IMMUNOPATHOL, V33, P9, DOI 10.1007/s00281-010-0205-0	3	0
1316	2014	Richards P, 2014, DIABETES, V63, P1224, DOI 10.2337/db13-1440	3	0
1317	2008	Riboulet-chavey A, 2008, DIABETES, V57, P415, DOI 10.2337/db07-0993	3	0
1318	2004	Rendell M, 2004, DRUGS, V64, P1339, DOI 10.2165/00003495-200464120-00006	3	0
1319	2011	Reiner T, 2011, P NATL ACAD SCI USA, V108, P12815, DOI 10.1073/pnas.1109859108	3	0
1320	2006	Ravnskjaer K, 2006, J MOL ENDOCRINOL, V36, P289, DOI 10.1677/jme.1.01965	3	0
1321	2009	Ravier MA, 2009, ENDOCRINOLOGY, V150, P33, DOI 10.1210/en.2008-0617	3	0
1322	2010	Raum JC, 2010, MOL CELL BIOL, V30, P4234, DOI 10.1128/MCB.01396-09	3	0
1323	2003	Rasschaert J, 2003, DIABETOLOGIA, V46, P1641, DOI 10.1007/s00125-003-1245-y	3	0
1324	2017	Raleigh D, 2017, J MOL ENDOCRINOL, V59, P0, DOI 10.1530/JME-17-0105	3	0
1325	2015	Qureshi FM, 2015, CELL CALCIUM, V57, P366, DOI 10.1016/j.ceca.2015.03.002	3	0
1326	2010	Quoyer J, 2010, J BIOL CHEM, V285, P1989, DOI 10.1074/jbc.M109.067207	3	0
1327	2009	Quoix N, 2009, DIABETES, V58, P412, DOI 10.2337/db07-1298	3	0
1328	2002	Quesada I, 2002, P NATL ACAD SCI USA, V99, P9544, DOI 10.1073/pnas.142039299	3	0
1329	1999	Quesada I, 1999, DIABETES, V48, P2390, DOI 10.2337/diabetes.48.12.2390	3	0.01
1330	2015	Quan XL, 2015, J BIOL CHEM, V290, P4086, DOI 10.1074/jbc.M114.632547	3	0
1331	2014	Pyke C, 2014, ENDOCRINOLOGY, V155, P1280, DOI 10.1210/en.2013-1934	3	0
1332	2007	Puthalakath H, 2007, CELL, V129, P1337, DOI 10.1016/j.cell.2007.04.027	3	0
1333	2017	Pullen TJ, 2017, FRONT GENET, V8, P0, DOI 10.3389/fgene.2017.00041	3	0
1334	2013	Pullen TJ, 2013, DIABETES OBES METAB, V15, P503, DOI 10.1111/dom.12029	3	0
1335	2010	Puddu A, 2010, BIOCHEM BIOPH RES CO, V398, P462, DOI 10.1016/j.bbrc.2010.06.100	3	0
1336	2009	Preston AM, 2009, DIABETOLOGIA, V52, P2369, DOI 10.1007/s00125-009-1506-5	3	0
1337	2008	Prentki M, 2008, ENDOCR REV, V29, P647, DOI 10.1210/er.2008-0007	3	0
1338	2015	Prasad RB, 2015, GENES-BASEL, V6, P87, DOI 10.3390/genes6010087	3	0
1339	2004	Prado CL, 2004, P NATL ACAD SCI USA, V101, P2924, DOI 10.1073/pnas.0308604100	3	0
1340	1999	Poulsen CR, 1999, DIABETES, V48, P2171, DOI 10.2337/diabetes.48.11.2171	3	0.01
1341	2017	Plotz T, 2017, NUTR DIABETES, V7, P0, DOI 10.1038/s41387-017-0005-x	3	0
1342	2020	Plecita-hlavata L, 2020, DIABETES, V69, P1341, DOI 10.2337/db19-1130	3	0
1343	2016	Plecita-hlavata L, 2016, INT J BIOCHEM CELL B, V80, P31, DOI 10.1016/j.biocel.2016.09.010	3	0
1344	2014	Piccand J, 2014, CELL REP, V9, P2219, DOI 10.1016/j.celrep.2014.11.033	3	0
1345	2010	Pi JB, 2010, TOXICOL APPL PHARM, V244, P77, DOI 10.1016/j.taap.2009.05.025	3	0
1346	2013	Pennarossa G, 2013, P NATL ACAD SCI USA, V110, P8948, DOI 10.1073/pnas.1220637110	3	0
1347	2000	Pavlovic D, 2000, EUR CYTOKINE NETW, V11, P267	3	0.01
1348	2004	Paty BW, 2004, TRANSPLANTATION, V77, P1133, DOI 10.1097/01.TP.0000113231.90613.0E	3	0
1349	2006	Patterson S, 2006, J ENDOCRINOL, V189, P301, DOI 10.1677/joe.1.06537	3	0
1350	2017	Patro R, 2017, NAT METHODS, V14, P417, DOI 10.1038/nmeth.4197	3	0
1351	2008	Ozean U, 2008, MOL CELL, V29, P541	3	0
1352	2002	Ovalle F, 2002, DIABETES OBES METAB, V4, P56, DOI 10.1046/j.1463-1326.2002.00183.x	3	0
1353	2015	Oropeza D, 2015, DIABETES, V64, P3798, DOI 10.2337/db15-0272	3	0
1354	2019	Omori K, 2019, METABOLISM, V98, P27, DOI 10.1016/j.metabol.2019.06.006	3	0
1355	2008	Oliver-krasinski JM, 2008, GENE DEV, V22, P1998, DOI 10.1101/gad.1670808	3	0
1356	2018	Oleson BJ, 2018, ANTIOXID REDOX SIGN, V29, P1432, DOI 10.1089/ars.2017.7351	3	0
1357	2016	Oleson BJ, 2016, MOL CELL BIOL, V36, P2067, DOI 10.1128/MCB.00262-16	3	0
1358	2015	Oleson BJ, 2015, AM J PHYSIOL-REG I, V309, P0, DOI 10.1152/ajpregu.00544.2014	3	0
1359	2006	Ohtsuka S, 2006, DIABETOLOGIA, V49, P1599, DOI 10.1007/s00125-006-0255-y	3	0
1360	2004	Ohsugi M, 2004, DIABETES, V53, P1496, DOI 10.2337/diabetes.53.6.1496	3	0
1361	2002	Ohara-imaizumi M, 2002, J BIOL CHEM, V277, P3805, DOI 10.1074/jbc.C100712200	3	0
1362	2015	Oh YS, 2015, ANAT CELL BIOL, V48, P16, DOI 10.5115/acb.2015.48.1.16	3	0
1363	2012	Oh E, 2012, J BIOL CHEM, V287, P25821, DOI 10.1074/jbc.M112.361501	3	0
1364	2004	Ogawa N, 2004, DIABETES, V53, P1700, DOI 10.2337/diabetes.53.7.1700	3	0
1365	2008	Nybiorn HK, 2008, J MOL ENDOCRINOL, V41, P187, DOI 10.1677/JME-08-0006	3	0
1366	2004	Nozaki J, 2004, GENES CELLS, V9, P261, DOI 10.1111/j.1356-9597.2004.00721.x	3	0
1367	2005	Norlin S, 2005, DIABETES, V54, P125, DOI 10.2337/diabetes.54.1.125	3	0
1368	2003	Norgaard GA, 2003, DEV BIOL, V264, P323, DOI 10.1016/j.ydbio.2003.08.013	3	0
1369	2007	Nishikawa T, 2007, ANTIOXID REDOX SIGN, V9, P343, DOI 10.1089/ars.2006.1458	3	0
1370	2003	Nielsen EMD, 2003, DIABETES, V52, P573, DOI 10.2337/diabetes.52.2.573	3	0
1371	2012	Nie J, 2012, J BIOL CHEM, V287, P26435, DOI 10.1074/jbc.M112.378372	3	0
1372	2002	Nichols CG, 2002, AM J PHYSIOL-ENDOC M, V283, P0, DOI 10.1152/ajpendo.00168.2002	3	0
1373	2017	Nicholas LM, 2017, MOL METAB, V6, P651, DOI 10.1016/j.molmet.2017.05.005	3	0
1374	2006	Nguyen KTT, 2006, MOL CELL BIOL, V26, P4511, DOI 10.1128/MCB.00238-06	3	0
1375	2003	Nevins AK, 2003, AM J PHYSIOL-CELL PH, V285, P0, DOI 10.1152/ajpcell.00093.2003	3	0
1376	2002	Nesher R, 2002, DIABETES, V51, P0, DOI 10.2337/diabetes.51.2007.S53	3	0
1377	2002	Nemoto S, 2002, SCIENCE, V295, P2450, DOI 10.1126/science.1069004	3	0
1378	2016	Negrulj R, 2016, ARTIF CELL NANOMED B, V44, P1290, DOI 10.3109/21691401.2015.1024845	3	0
1379	2017	Neal B, 2017, NEW ENGL J MED, V377, P644, DOI 10.1056/NEJMoa1611925	3	0
1380	2016	Navarro G, 2016, CELL METAB, V23, P837, DOI 10.1016/j.cmet.2016.03.015	3	0
1381	2013	Natalicchio A, 2013, DIABETOLOGIA, V56, P2456, DOI 10.1007/s00125-013-3028-4	3	0
1382	2002	Nakazaki M, 2002, DIABETES, V51, P3440, DOI 10.2337/diabetes.51.12.3440	3	0
1383	1999	Nagamatsu S, 1999, J BIOL CHEM, V274, P8053, DOI 10.1074/jbc.274.12.8053	3	0.01
1384	1999	Nadal A, 1999, J PHYSIOL-LONDON, V517, P85, DOI 10.1111/j.1469-7793.1999.0085z.x	3	0.01
1385	2014	Nackiewicz D, 2014, DIABETOLOGIA, V57, P1645, DOI 10.1007/s00125-014-3249-1	3	0
1386	2020	Mziaut H, 2020, MOL METAB, V31, P150, DOI 10.1016/j.molmet.2019.11.012	3	0
1387	2003	Murtaugh LC, 2003, ANNU REV CELL DEV BI, V19, P71, DOI 10.1146/annurev.cellbio.19.111301.144752	3	0
1388	2017	Mulder H, 2017, MOL METAB, V6, P1040, DOI 10.1016/j.molmet.2017.05.014	3	0
1389	2004	Mulder H, 2004, DIABETES, V53, P122, DOI 10.2337/diabetes.53.1.122	3	0
1390	2016	Mugabo Y, 2016, P NATL ACAD SCI USA, V113, P0, DOI 10.1073/pnas.1514375113	3	0
1391	2015	Motterle A, 2015, DIABETOLOGIA, V58, P1827, DOI 10.1007/s00125-015-3641-5	3	0
1392	2014	Motte E, 2014, AM J PHYSIOL-ENDOC M, V307, P0, DOI 10.1152/ajpendo.00219.2014	3	0
1393	2004	Mosley AL, 2004, MOL ENDOCRINOL, V18, P2279, DOI 10.1210/me.2003-0463	3	0
1394	2016	Morita A, 2016, ENDOCRINE, V51, P429, DOI 10.1007/s12020-015-0733-4	3	0
1395	2013	Moran A, 2013, LANCET, V381, P1905, DOI 10.1016/S0140-6736(13)60023-9	3	0
1396	2016	Mooranian A, 2016, DRUG DES DEV THER, V10, P1221, DOI 10.2147/DDDT.S67349	3	0
1397	2015	Mooranian A, 2015, J MICROENCAPSUL, V32, P151, DOI 10.3109/02652048.2014.958204	3	0
1398	2014	Mooranian A, 2014, DRUG DES DEV THER, V8, P1673, DOI 10.2147/DDDT.S68247	3	0
1399	2014	Mooranian A, 2014, DRUG DES DEV THER, V8, P1003, DOI 10.2147/DDDT.S65396	3	0
1400	2004	Miyazaki S, 2004, DIABETES, V53, P1030, DOI 10.2337/diabetes.53.4.1030	3	0
1401	2003	Miyatsuka T, 2003, BIOCHEM BIOPH RES CO, V310, P1017, DOI 10.1016/j.bbrc.2003.09.108	3	0
1402	2014	Migliorini A, 2014, MOL METAB, V3, P268, DOI 10.1016/j.molmet.2014.01.010	3	0
1403	2010	Michalska M, 2010, BIOSCIENCE REP, V30, P445, DOI 10.1042/BSR20090138	3	0
1404	2004	Mica OI, 2004, BIOCHEM J, V381, P13, DOI 10.1042/BJ20040434	3	0
1405	2017	Meyerovich K, 2017, DIABETES, V66, P2446, DOI 10.2337/db16-1252	3	0
1406	2007	Meyer-hermann ME, 2007, BIOPHYS J, V93, P2952, DOI 10.1529/biophysj.107.106096	3	0
1407	2013	Merrins MJ, 2013, J BIOL CHEM, V288, P33312, DOI 10.1074/jbc.M113.508127	3	0
1408	2006	Merani S, 2006, CLIN SCI, V110, P611, DOI 10.1042/CS20050342	3	0
1409	2006	Meng ZX, 2006, DIABETOLOGIA, V49, P2959, DOI 10.1007/s00125-006-0447-5	3	0
1410	2003	Mendez CF, 2003, J BIOL CHEM, V278, P44753, DOI 10.1074/jbc.M308664200	3	0
1411	2013	Meloni AR, 2013, DIABETES OBES METAB, V15, P15, DOI 10.1111/j.1463-1326.2012.01663.x	3	0
1412	2002	Melloul D, 2002, DIABETOLOGIA, V45, P309, DOI 10.1007/s00125-001-0728-y	3	0
1413	2002	Meisse D, 2002, FEBS LETT, V526, P38, DOI 10.1016/S0014-5793(02)03110-1	3	0
1414	2002	Medvedev AV, 2002, J BIOL CHEM, V277, P42639, DOI 10.1074/jbc.M208645200	3	0
1415	2004	Mears D, 2004, J MEMBRANE BIOL, V200, P57, DOI 10.1007/s00232-004-0692-9	3	0
1416	2013	Meares GP, 2013, AM J PHYSIOL-ENDOC M, V304, P0, DOI 10.1152/ajpendo.00424.2012	3	0
1417	2001	Mckinnon CM, 2001, DIABETOLOGIA, V44, P1203, DOI 10.1007/s001250100628	3	0
1418	2011	Mcculloch LJ, 2011, MOL GENET METAB, V104, P648, DOI 10.1016/j.ymgme.2011.08.026	3	0
1419	2010	Matsuoka T, 2010, DIABETES, V59, P1709, DOI 10.2337/db08-0693	3	0
1420	2010	Matsuda T, 2010, J CLIN INVEST, V120, P115, DOI 10.1172/JCI39721	3	0
1421	2002	Matschinsky FM, 2002, DIABETES, V51, P0, DOI 10.2337/diabetes.51.2007.S394	3	0
1422	2013	Masubuchi Y, 2013, PLOS ONE, V8, P0, DOI 10.1371/journal.pone.0054500	3	0
1423	2018	Mastracci TL, 2018, DIABETES OBES METAB, V20, P1859, DOI 10.1111/dom.13298	3	0
1424	2005	Massa O, 2005, HUM MUTAT, V25, P22, DOI 10.1002/humu.20124	3	0
1425	2015	Martinez-sanchez A, 2015, MOL ENDOCRINOL, V29, P1067, DOI 10.1210/me.2015	3	0
1426	2019	Martinez-pinna J, 2019, DIABETOLOGIA, V62, P1667, DOI 10.1007/s00125-019-4925-y	3	0
1427	2013	Martinez-moya P, 2013, INT IMMUNOPHARMACOL, V15, P372, DOI 10.1016/j.intimp.2012.11.017	3	0
1428	2006	Martinez SC, 2006, DIABETES, V55, P1581, DOI 10.2337/db05-0678	3	0
1429	2009	Martensson UEA, 2009, ENDOCRINOLOGY, V150, P687, DOI 10.1210/en.2008-0623	3	0
1430	2010	Martens GA, 2010, PLOS ONE, V5, P0, DOI 10.1371/journal.pone.0014214	3	0
1431	2008	Marselli L, 2008, J CLIN ENDOCR METAB, V93, P1046, DOI 10.1210/jc.2007-0931	3	0
1432	2021	Marroqui L, 2021, CHEMOSPHERE, V265, P0, DOI 10.1016/j.chemosphere.2020.129051	3	0
1433	2009	Marigo V, 2009, MOL CELL ENDOCRINOL, V299, P194, DOI 10.1016/j.mce.2008.11.011	3	0
1434	2017	Marchetti P, 2017, FRONT CELL DEV BIOL, V5, P0, DOI 10.3389/fcell.2017.00055	3	0
1435	2008	Marchetti P, 2008, REGUL PEPTIDES, V146, P4, DOI 10.1016/j.regpep.2007.08.017	3	0
1436	2001	Mander AP, 2001, STATA J, V1, P58, DOI 10.1177/1536867X0100100104	3	0
1437	2012	Mandelbaum AD, 2012, EXP DIABETES RES, V0, P0, DOI 10.1155/2012/470302	3	0
1438	2018	Mamidi A, 2018, NATURE, V564, P114, DOI 10.1038/s41586-018-0762-2	3	0
1439	2009	Maehr R, 2009, P NATL ACAD SCI USA, V106, P15768, DOI 10.1073/pnas.0906894106	3	0
1440	2006	Maedler K, 2006, DIABETES, V55, P2713, DOI 10.2337/db05-1430	3	0
1441	2004	Maedler K, 2004, P NATL ACAD SCI USA, V101, P8138, DOI 10.1073/pnas.0305683101	3	0
1442	2006	Macgregor RR, 2006, AM J PHYSIOL-ENDOC M, V290, P0, DOI 10.1152/ajpendo.00097.2005	3	0
1443	2005	Macdonald PE, 2005, DIABETES, V54, P736, DOI 10.2337/diabetes.54.3.736	3	0
1444	2002	Macdonald PE, 2002, J BIOL CHEM, V277, P44938, DOI 10.1074/jbc.M205532200	3	0
1445	2015	Macdonald MJ, 2015, J BIOL CHEM, V290, P11075, DOI 10.1074/jbc.M114.628420	3	0
1446	2011	Macdonald MJ, 2011, J BIOL CHEM, V286, P18383, DOI 10.1074/jbc.M111.241182	3	0
1447	2002	Macdonald MJ, 2002, AM J PHYSIOL-ENDOC M, V283, P0, DOI 10.1152/ajpendo.00041.2002	3	0
1448	2004	Ma L, 2004, P NATL ACAD SCI USA, V101, P9266, DOI 10.1073/pnas.0403201101	3	0
1449	2007	Ma C, 2007, J BIOL CHEM, V282, P30901, DOI 10.1074/jbc.M608694200	3	0
1450	2016	Lyu J, 2016, HORM METAB RES, V48, P338, DOI 10.1055/s-0035-1569272	3	0
1451	2016	Lyon J, 2016, ENDOCRINOLOGY, V157, P560, DOI 10.1210/en.2015-1562	3	0
1452	2009	Luciani DS, 2009, DIABETES, V58, P422, DOI 10.2337/db07-1762	3	0
1453	2019	Luan C, 2019, COMMUN BIOL, V2, P0, DOI 10.1038/s42003-019-0351-4	3	0
1454	2014	Love MI, 2014, GENOME BIOL, V15, P0, DOI 10.1186/s13059-014-0550-8	3	0
1455	2015	Llanos P, 2015, PLOS ONE, V10, P0, DOI 10.1371/journal.pone.0129238	3	0
1456	2014	Liu S, 2014, SCI REP-UK, V4, P0, DOI 10.1038/srep06894	3	0
1457	2013	Liu S, 2013, DIABETOLOGIA, V56, P370, DOI 10.1007/s00125-012-2764-1	3	0
1458	2009	Liu H, 2009, DIABETES, V58, P663, DOI 10.2337/db07-1208	3	0
1459	2003	Listenberger LL, 2003, P NATL ACAD SCI USA, V100, P3077, DOI 10.1073/pnas.0630588100	3	0
1460	2006	Lingohr MK, 2006, J BIOL CHEM, V281, P15884, DOI 10.1074/jbc.M600356200	3	0
1461	2014	Lindahl M, 2014, CELL REP, V7, P366, DOI 10.1016/j.celrep.2014.03.023	3	0
1462	2012	Lin Y, 2012, ENDOCRINOLOGY, V153, P3029, DOI 10.1210/en.2012-1091	3	0
1463	2010	Lin Y, 2010, J ENDOCRINOL, V204, P1, DOI 10.1677/JOE-09-0260	3	0
1464	2005	Limesand SW, 2005, AM J PHYSIOL-REG I, V288, P0, DOI 10.1152/ajpregu.00494.2004	3	0
1465	2002	Light PE, 2002, MOL ENDOCRINOL, V16, P2135, DOI 10.1210/me.2002-0084	3	0
1466	2013	Liesa M, 2013, CELL METAB, V17, P491, DOI 10.1016/j.cmet.2013.03.002	3	0
1467	2005	Li YH, 2005, DIABETES, V54, P482, DOI 10.2337/diabetes.54.2.482	3	0
1468	2003	Li L, 2003, AM J PHYSIOL-ENDOC M, V285, P0, DOI 10.1152/ajpendo.00120.2003	3	0
1469	2001	Li L, 2001, ENDOCRINOLOGY, V142, P5379, DOI 10.1210/en.142.12.5379	3	0
1470	2016	Li J, 2016, EMBO REP, V17, P178, DOI 10.15252/embr.201540946	3	0
1471	2009	Li DS, 2009, NAT PROTOC, V4, P1649, DOI 10.1038/nprot.2009.150	3	0
1472	2014	Ley SH, 2014, LANCET, V383, P1999, DOI 10.1016/S0140-6736(14)60613-9	3	0
1473	2002	Lewis GF, 2002, ENDOCR REV, V23, P201, DOI 10.1210/er.23.2.201	3	0
1474	2008	Levine B, 2008, CELL, V132, P27, DOI 10.1016/j.cell.2007.12.018	3	0
1475	2009	Leturque A, 2009, AM J PHYSIOL-ENDOC M, V296, P0, DOI 10.1152/ajpendo.00004.2009	3	0
1476	2004	Leon-quinto T, 2004, DIABETOLOGIA, V47, P1442, DOI 10.1007/s00125-004-1458-8	3	0
1477	2014	Lenzen S, 2014, J BIOL CHEM, V289, P12189, DOI 10.1074/jbc.R114.557314	3	0
1478	2010	Lennerz JK, 2010, MOL CELL BIOL, V30, P5043, DOI 10.1128/MCB.01472-09	3	0
1479	2000	Leibiger B, 2000, J BIOL CHEM, V275, P30153, DOI 10.1074/jbc.M005216200	3	0
1480	2014	Lee MS, 2014, TRENDS ENDOCRIN MET, V25, P620, DOI 10.1016/j.tem.2014.08.005	3	0
1481	2002	Lee K, 2002, GENE DEV, V16, P452, DOI 10.1101/gad.964702	3	0
1482	2013	Lee J, 2013, ELIFE, V2, P0, DOI 10.7554/eLife.00940	3	0
1483	2010	Leahy JL, 2010, J CLIN ENDOCR METAB, V95, P4206, DOI 10.1210/jc.2010-0668	3	0
1484	2002	Laybutt DR, 2002, DIABETES, V51, P1793, DOI 10.2337/diabetes.51.6.1793	3	0
1485	2002	Lawrence MC, 2002, DIABETES, V51, P691, DOI 10.2337/diabetes.51.3.691	3	0
1486	2001	Lawlor MA, 2001, J CELL SCI, V114, P2903	3	0
1487	2013	Latz E, 2013, NAT REV IMMUNOL, V13, P397, DOI 10.1038/nri3452	3	0
1488	2015	Latreille M, 2015, J MOL MED, V93, P1159, DOI 10.1007/s00109-015-1296-9	3	0
1489	2003	Larsen MO, 2003, DIABETES, V52, P118, DOI 10.2337/diabetes.52.1.118	3	0
1490	2009	Lange I, 2009, SCI SIGNAL, V2, P0, DOI 10.1126/scisignal.2000278	3	0
1491	2006	Lalloyer F, 2006, DIABETES, V55, P1605, DOI 10.2337/db06-0016	3	0
1492	2014	Kyriazis GA, 2014, ENDOCRINOLOGY, V155, P2112, DOI 10.1210/en.2013-2015	3	0
1493	2005	Kwon KB, 2005, LIFE SCI, V76, P917, DOI 10.1016/j.lfs.2004.10.008	3	0
1494	2003	Kwon KB, 2003, LIFE SCI, V73, P181, DOI 10.1016/S0024-3205(03)00267-4	3	0
1495	2004	Kwon G, 2004, J BIOL CHEM, V279, P8938, DOI 10.1074/jbc.M310330200	3	0
1496	2006	Kushner JA, 2006, CELL CYCLE, V5, P234, DOI 10.4161/cc.5.3.2399	3	0
1497	2008	Kung MP, 2008, J NUCL MED, V49, P1171, DOI 10.2967/jnumed.108.051680	3	0
1498	2013	Kristinsson H, 2013, ENDOCRINOLOGY, V154, P4078, DOI 10.1210/en.2013-1352	3	0
1499	2017	Kracht MJL, 2017, NAT MED, V23, P501, DOI 10.1038/nm.4289	3	0
1500	2014	Kowluru RA, 2014, DIABETOLOGIA, V57, P1047, DOI 10.1007/s00125-014-3194-z	3	0
1501	2014	Kowluru A, 2014, BIOCHEM PHARMACOL, V88, P275, DOI 10.1016/j.bcp.2014.01.017	3	0
1502	2011	Kowluru A, 2011, BIOCHEM PHARMACOL, V81, P965, DOI 10.1016/j.bcp.2011.01.013	3	0
1503	2000	Koster JC, 2000, CELL, V100, P645, DOI 10.1016/S0092-8674(00)80701-1	3	0
1504	2012	Kono T, 2012, MOL ENDOCRINOL, V26, P257, DOI 10.1210/me.2011-1181	3	0
1505	2007	Komatsu M, 2007, CELL, V131, P1149, DOI 10.1016/j.cell.2007.10.035	3	0
1506	2006	Komatsu M, 2006, NATURE, V441, P880, DOI 10.1038/nature04723	3	0
1507	2012	Klionsky DJ, 2012, AUTOPHAGY, V8, P445, DOI 10.4161/auto.19496	3	0
1508	2007	Klionsky DJ, 2007, NAT REV MOL CELL BIO, V8, P931, DOI 10.1038/nrm2245	3	0
1509	2013	Klein D, 2013, PLOS ONE, V8, P0, DOI 10.1371/journal.pone.0055064	3	0
1510	2011	Klee P, 2011, J CLIN INVEST, V121, P4870, DOI 10.1172/JCI40509	3	0
1511	2001	Kjems LL, 2001, DIABETES, V50, P2001, DOI 10.2337/diabetes.50.9.2001	3	0
1512	2016	Kittl M, 2016, CELL PHYSIOL BIOCHEM, V39, P278, DOI 10.1159/000445623	3	0
1513	2006	Kitamura T, 2006, NAT MED, V12, P534, DOI 10.1038/nm1392	3	0
1514	2005	Kim SJ, 2005, J BIOL CHEM, V280, P22297, DOI 10.1074/jbc.M500540200	3	0
1515	2007	Kim S, 2007, DIABETES, V56, P2561, DOI 10.2337/db06-1372	3	0
1516	2018	Kim JIMIN, 2018, ONCOTARGET, V9, P24260, DOI 10.18632/oncotarget.24916	3	0
1517	2014	Kim J, 2014, J CLIN INVEST, V124, P3311, DOI 10.1172/JCI69625	3	0
1518	2007	Kim EK, 2007, MOL CELL ENDOCRINOL, V278, P18, DOI 10.1016/j.mce.2007.08.003	3	0
1519	2003	Kharroubi I, 2003, BIOCHEM BIOPH RES CO, V312, P1118, DOI 10.1016/j.bbrc.2003.11.042	3	0
1520	2001	Khan FA, 2001, DIABETES, V50, P2192, DOI 10.2337/diabetes.50.10.2192	3	0
1521	1999	Kennedy HJ, 1999, J BIOL CHEM, V274, P13281, DOI 10.1074/jbc.274.19.13281	3	0.01
1522	2011	Kelly C, 2011, ISLETS, V3, P41, DOI 10.4161/isl.3.2.14805	3	0
1523	2003	Kefas BA, 2003, J MOL ENDOCRINOL, V30, P151, DOI 10.1677/jme.0.0300151	3	0
1524	2003	Kefas BA, 2003, DIABETOLOGIA, V46, P250, DOI 10.1007/s00125-002-1030-3	3	0
1525	2005	Kawasaki F, 2005, AM J PHYSIOL-ENDOC M, V288, P0, DOI 10.1152/ajpendo.00128.2004	3	0
1526	2002	Kaufman RJ, 2002, NAT REV MOL CELL BIO, V3, P411, DOI 10.1038/nrm829	3	0
1527	2008	Kato T, 2008, DIABETES, V57, P2382, DOI 10.2337/db06-1806	3	0
1528	2006	Kato T, 2006, CELL METAB, V4, P143, DOI 10.1016/j.cmet.2006.06.009	3	0
1529	2003	Kashyap S, 2003, DIABETES, V52, P2461, DOI 10.2337/diabetes.52.10.2461	3	0
1530	2001	Karlsen AE, 2001, P NATL ACAD SCI USA, V98, P12191, DOI 10.1073/pnas.211445998	3	0
1531	2002	Karin M, 2002, NAT IMMUNOL, V3, P221, DOI 10.1038/ni0302-221	3	0
1532	2013	Kang ZF, 2013, DIABETOLOGIA, V56, P423, DOI 10.1007/s00125-012-2776-x	3	0
1533	2002	Kang Y, 2002, DIABETOLOGIA, V45, P231, DOI 10.1007/s00125-001-0718-0	3	0
1534	2019	Kang NY, 2019, TRENDS MOL MED, V25, P708, DOI 10.1016/j.molmed.2019.05.004	3	0
1535	2008	Kang GX, 2008, J PHYSIOL-LONDON, V586, P1307, DOI 10.1113/jphysiol.2007.143818	3	0
1536	2005	Kang GX, 2005, J PHYSIOL-LONDON, V566, P173, DOI 10.1113/jphysiol.2005.087510	3	0
1537	1999	Kaneto H, 1999, DIABETOLOGIA, V42, P1093, DOI 10.1007/s001250051276	3	0.01
1538	2010	Kanda Y, 2010, AM J PHYSIOL-ENDOC M, V298, P0, DOI 10.1152/ajpendo.00388.2009	3	0
1539	2017	Kalwat MA, 2017, PHARMACOL THERAPEUT, V179, P17, DOI 10.1016/j.pharmthera.2017.05.003	3	0
1540	2011	Kalis M, 2011, PLOS ONE, V6, P0, DOI 10.1371/journal.pone.0029166	3	0
1541	2004	Kajimoto Y, 2004, ANN NY ACAD SCI, V1011, P168, DOI 10.1196/annals.1293.017	3	0
1542	2001	Kahn SE, 2001, J CLIN ENDOCR METAB, V86, P4047, DOI 10.1210/jc.86.9.4047	3	0
1543	2017	Juan-mateu J, 2017, J BIOL CHEM, V292, P3466, DOI 10.1074/jbc.M116.748335	3	0
1544	2004	Joseph JW, 2004, J BIOL CHEM, V279, P51049, DOI 10.1074/jbc.M409189200	3	0
1545	2002	Joseph JW, 2002, DIABETES, V51, P3211, DOI 10.2337/diabetes.51.11.3211	3	0
1546	2005	Jorns A, 2005, DIABETES, V54, P2041, DOI 10.2337/diabetes.54.7.2041	3	0
1547	2007	Jorgensen MC, 2007, ENDOCR REV, V28, P685, DOI 10.1210/er.2007-0016	3	0
1548	2004	Johnson JD, 2004, FASEB J, V18, P878, DOI 10.1096/fj.03-1280fje	3	0
1549	2006	Johansson M, 2006, ENDOCRINOLOGY, V147, P2315, DOI 10.1210/en.2005-0997	3	0
1550	2008	Joe MK, 2008, CELL SIGNAL, V20, P907, DOI 10.1016/j.cellsig.2008.01.005	3	0
1551	2015	Jimenez-osorio AS, 2015, CLIN CHIM ACTA, V448, P182, DOI 10.1016/j.cca.2015.07.009	3	0
1552	2014	Jiao Y, 2014, DIABETES, V63, P1283, DOI 10.2337/db13-1435	3	0
1553	2002	Jiang YH, 2002, NATURE, V418, P41, DOI 10.1038/nature00870	3	0
1554	2019	Jezek P, 2019, ANTIOXID REDOX SIGN, V31, P722, DOI 10.1089/ars.2018.7656	3	0
1555	2015	Jennings RE, 2015, DEVELOPMENT, V142, P3126, DOI 10.1242/dev.120063	3	0
1556	2020	Jara MA, 2020, ISLETS, V12, P32, DOI 10.1080/19382014.2020.1762471	3	0
1557	2019	Jang I, 2019, ELIFE, V8, P0, DOI 10.7554/eLife.44528	3	0
1558	2006	Jakab M, 2006, CELL PHYSIOL BIOCHEM, V18, P21, DOI 10.1159/000095131	3	0
1559	2013	Jain S, 2013, J CLIN INVEST, V123, P1750, DOI 10.1172/JCI66432	3	0
1560	2018	Jahan M, 2018, EJNMMI RES, V8, P0, DOI 10.1186/s13550-018-0465-6	3	0
1561	2010	Jacques-silva MC, 2010, P NATL ACAD SCI USA, V107, P6465, DOI 10.1073/pnas.0908935107	3	0
1562	2007	Jacobson DA, 2007, DIABETES OBES METAB, V9, P89, DOI 10.1111/j.1463-1326.2007.00784.x	3	0
1563	2008	Ishikawa M, 2008, J LIPID RES, V49, P2524, DOI 10.1194/jlr.M800238-JLR200	3	0
1564	2004	Ishida H, 2004, METABOLISM, V53, P488, DOI 10.1016/j.metabol.2003.11.021	3	0
1565	2015	Ionescu-tirgoviste C, 2015, SCI REP-UK, V5, P0, DOI 10.1038/srep14634	3	0
1566	2002	Inoue M, 2002, CANCER CELL, V1, P193, DOI 10.1016/S1535-6108(02)00031-4	3	0
1567	1999	Ihara Y, 1999, DIABETES, V48, P927, DOI 10.2337/diabetes.48.4.927	3	0.01
1568	1999	Iezzi M, 1999, MOL ENDOCRINOL, V13, P202, DOI 10.1210/me.13.2.202	3	0.01
1569	2004	Hui HX, 2004, J CELL PHYSIOL, V200, P177, DOI 10.1002/jcp.20021	3	0
1570	2004	Hughes CM, 2004, MOL CELL, V13, P587, DOI 10.1016/S1097-2765(04)00081-4	3	0
1571	2011	Huang HH, 2011, ISLETS, V3, P6, DOI 10.4161/isl.3.1.14132	3	0
1572	2007	Huang CJ, 2007, AM J PHYSIOL-ENDOC M, V293, P0, DOI 10.1152/ajpendo.00318.2007	3	0
1573	2004	Hu MCT, 2004, CELL, V117, P225, DOI 10.1016/S0092-8674(04)00302-2	3	0
1574	2019	Hu H, 2019, FRONT IMMUNOL, V9, P0, DOI 10.3389/fimmu.2018.03083	3	0
1575	2014	Hrvatin S, 2014, P NATL ACAD SCI USA, V111, P3038, DOI 10.1073/pnas.1400709111	3	0
1576	2003	Hribal ML, 2003, FASEB J, V17, P1340, DOI 10.1096/fj.02-0685fje	3	0
1577	2008	Hou ZQ, 2008, MOL CELL ENDOCRINOL, V291, P71, DOI 10.1016/j.mce.2008.03.004	3	0
1578	2009	Hou JCQ, 2009, VITAM HORM, V80, P473, DOI 10.1016/S0083-6729(08)00616-X	3	0
1579	2010	Hotamisligil GS, 2010, CELL, V140, P900, DOI 10.1016/j.cell.2010.02.034	3	0
1580	2012	Hong SW, 2012, MOL CELL ENDOCRINOL, V362, P242, DOI 10.1016/j.mce.2012.07.004	3	0
1581	2021	Hong HH, 2021, ENVIRON INT, V149, P0, DOI 10.1016/j.envint.2021.106406	3	0
1582	2003	Holz GG, 2003, CURR MED CHEM, V10, P2471, DOI 10.2174/0929867033456648	3	0
1583	2014	Hodson DJ, 2014, DIABETES, V63, P3009, DOI 10.2337/db13-1607	3	0
1584	2015	Hoboth P, 2015, P NATL ACAD SCI USA, V112, P0, DOI 10.1073/pnas.1409542112	3	0
1585	2015	Hille B, 2015, BBA-MOL CELL BIOL L, V1851, P844, DOI 10.1016/j.bbalip.2014.09.010	3	0
1586	2006	Herrington J, 2006, DIABETES, V55, P1034, DOI 10.2337/diabetes.55.04.06.db05-0788	3	0
1587	2013	Herold KC, 2013, NAT REV IMMUNOL, V13, P243, DOI 10.1038/nri3422	3	0
1588	2017	Hernandez R, 2017, DIABETES, V66, P2163, DOI 10.2337/db16-1285	3	0
1589	2016	Hering BJ, 2016, DIABETES CARE, V39, P1230, DOI 10.2337/dc15-1988	3	0
1590	2002	Heremans Y, 2002, J CELL BIOL, V159, P303, DOI 10.1083/jcb.200203074	3	0
1591	2003	Henquin JC, 2003, EUR J CLIN INVEST, V33, P742, DOI 10.1046/j.1365-2362.2003.01207.x	3	0
1592	2018	Hennings TG, 2018, ENDOCRINOLOGY, V159, P3245, DOI 10.1210/en.2018-00445	3	0
1593	2004	Hellman B, 2004, AM J PHYSIOL-ENDOC M, V286, P0, DOI 10.1152/ajpendo.00452.2003	3	0
1594	2011	Hectors TLM, 2011, DIABETOLOGIA, V54, P1273, DOI 10.1007/s00125-011-2109-5	3	0
1595	2012	Heart E, 2012, TOXICOL APPL PHARM, V258, P216, DOI 10.1016/j.taap.2011.11.002	3	0
1596	2012	Head WS, 2012, DIABETES, V61, P1700, DOI 10.2337/db11-1312	3	0
1597	2007	Hatakeyama H, 2007, J PHYSIOL-LONDON, V582, P1087, DOI 10.1113/jphysiol.2007.135228	3	0
1598	2018	Hastoy B, 2018, SCI REP-UK, V8, P0, DOI 10.1038/s41598-018-34743-7	3	0
1599	2005	Haspel D, 2005, DIABETOLOGIA, V48, P913, DOI 10.1007/s00125-005-1720-8	3	0
1600	2000	Harding HP, 2000, MOL CELL, V6, P1099, DOI 10.1016/S1097-2765(00)00108-8	3	0
1601	2006	Hara T, 2006, NATURE, V441, P885, DOI 10.1038/nature04724	3	0
1602	2004	Hansen JB, 2004, CURR MED CHEM, V11, P1595, DOI 10.2174/0929867043365026	3	0
1603	2004	Hammar E, 2004, DIABETES, V53, P2034, DOI 10.2337/diabetes.53.8.2034	3	0
1604	2008	Hagman DK, 2008, DIABETES, V57, P424, DOI 10.2337/db07-1285	3	0
1605	2010	Guthalu KONDEGOWDANAGESHA, 2010, DIABETES, V59, P3131, DOI 10.2337/db09-1796	3	0
1606	2008	Gustavsson N, 2008, P NATL ACAD SCI USA, V105, P3992, DOI 10.1073/pnas.0711700105	3	0
1607	2016	Gurlo T, 2016, MOL ENDOCRINOL, V30, P446, DOI 10.1210/me.2015-1255	3	0
1608	2015	Gurgul-convey E, 2015, BIOCHEM BIOPH RES CO, V464, P13, DOI 10.1016/j.bbrc.2015.05.072	3	0
1609	2011	Gunasekaran U, 2011, AGING-US, V3, P565, DOI 10.18632/aging.100350	3	0
1610	2015	Guay C, 2015, DIABETOLOGIA, V58, P456, DOI 10.1007/s00125-014-3471-x	3	0
1611	2014	Grieco FA, 2014, DIABETOLOGIA, V57, P502, DOI 10.1007/s00125-013-3135-2	3	0
1612	2005	Gremlich S, 2005, ENDOCRINOLOGY, V146, P375, DOI 10.1210/en.2004-0667	3	0
1613	2011	Gray JP, 2011, AM J PHYSIOL-ENDOC M, V301, P0, DOI 10.1152/ajpendo.00673.2010	3	0
1614	2003	Graves TK, 2003, ENDOCRINOLOGY, V144, P3565, DOI 10.1210/en.2002-0104	3	0
1615	2016	Goyal SN, 2016, CHEM-BIOL INTERACT, V244, P49, DOI 10.1016/j.cbi.2015.11.032	3	0
1616	1999	Gopel SO, 1999, J GEN PHYSIOL, V114, P759, DOI 10.1085/jgp.114.6.759	3	0.01
1617	2011	Goehring I, 2011, DIABETOLOGIA, V54, P2584, DOI 10.1007/s00125-011-2249-7	3	0
1618	2001	Gloyn AL, 2001, DIABETIC MED, V18, P206, DOI 10.1046/j.1464-5491.2001.00449.x	3	0
1619	2006	Glauser DA, 2006, NUCLEIC ACIDS RES, V34, P5175, DOI 10.1093/nar/gkl654	3	0
1620	2014	Gheni G, 2014, CELL REP, V9, P661, DOI 10.1016/j.celrep.2014.09.030	3	0
1621	2015	Geron E, 2015, CELL REP, V10, P317, DOI 10.1016/j.celrep.2014.12.031	3	0
1622	2015	Gerencser AA, 2015, ENDOCRINOLOGY, V156, P3496, DOI 10.1210/en.2015-1552	3	0
1623	2004	Gauthier BR, 2004, J BIOL CHEM, V279, P31121, DOI 10.1074/jbc.M405030200	3	0
1624	2003	Garofalo RS, 2003, J CLIN INVEST, V112, P197, DOI 10.1172/JCI200316885	3	0
1625	2008	Gannon M, 2008, DEV BIOL, V314, P406, DOI 10.1016/j.ydbio.2007.10.038	3	0
1626	2021	Fushimi Y, 2021, SCI REP-UK, V11, P0, DOI 10.1038/s41598-021-94896-w	3	0
1627	2005	Fujiwara K, 2005, AM J PHYSIOL-ENDOC M, V289, P0, DOI 10.1152/ajpendo.00035.2005	3	0
1628	2007	Fujinaka Y, 2007, J BIOL CHEM, V282, P30707, DOI 10.1074/jbc.M702607200	3	0
1629	2007	Fujimoto S, 2007, DIABETES RES CLIN PR, V77, P0, DOI 10.1016/j.diabres.2007.01.026	3	0
1630	2002	Fujimoto K, 2002, J BIOL CHEM, V277, P50497, DOI 10.1074/jbc.M210146200	3	0
1631	2010	Fu Z, 2010, ENDOCRINOLOGY, V151, P3026, DOI 10.1210/en.2009-1294	3	0
1632	2015	Fu JQ, 2015, OXID MED CELL LONGEV, V2015, P0, DOI 10.1155/2015/639191	3	0
1633	2006	Friedrichsen BN, 2006, J ENDOCRINOL, V188, P481, DOI 10.1677/joe.1.06160	3	0
1634	2010	Fridlyand LE, 2010, AM J PHYSIOL-ENDOC M, V299, P0, DOI 10.1152/ajpendo.00177.2010	3	0
1635	2007	Fridlyand LE, 2007, AM J PHYSIOL-CELL PH, V293, P0, DOI 10.1152/ajpcell.00555.2006	3	0
1636	2004	Fridlyand LE, 2004, DIABETES, V53, P1942, DOI 10.2337/diabetes.53.8.1942	3	0
1637	2002	Freemark M, 2002, ENDOCRINOLOGY, V143, P1378, DOI 10.1210/en.143.4.1378	3	0
1638	2013	Forbes JM, 2013, PHYSIOL REV, V93, P137, DOI 10.1152/physrev.00045.2011	3	0
1639	2001	Flotte T, 2001, DIABETES, V50, P515, DOI 10.2337/diabetes.50.3.515	3	0
1640	2003	Flodstrom-tullberg M, 2003, DIABETES, V52, P2696, DOI 10.2337/diabetes.52.11.2696	3	0
1641	2001	Flier SN, 2001, P NATL ACAD SCI USA, V98, P7475, DOI 10.1073/pnas.131192998	3	0
1642	2014	Flanagan SE, 2014, CELL METAB, V19, P146, DOI 10.1016/j.cmet.2013.11.021	3	0
1643	2001	Finegood DT, 2001, DIABETES, V50, P1021, DOI 10.2337/diabetes.50.5.1021	3	0
1644	2013	Fiaschi-taesch NM, 2013, DIABETES, V62, P2450, DOI 10.2337/db12-0777	3	0
1645	2014	Ferrannini E, 2014, METABOLISM, V63, P1217, DOI 10.1016/j.metabol.2014.05.012	3	0
1646	2001	Fernandez-alvarez J, 2001, PANCREAS, V22, P69, DOI 10.1097/00006676-200101000-00012	3	0
1647	2012	Ferdaoussi M, 2012, DIABETOLOGIA, V55, P2682, DOI 10.1007/s00125-012-2650-x	3	0
1648	2001	Federici M, 2001, DIABETES, V50, P1290, DOI 10.2337/diabetes.50.6.1290	3	0
1649	2000	Farfari S, 2000, DIABETES, V49, P718, DOI 10.2337/diabetes.49.5.718	3	0
1650	2011	Fajans SS, 2011, DIABETES CARE, V34, P1878, DOI 10.2337/dc11-0035	3	0
1651	2006	Evgenov NV, 2006, NAT MED, V12, P144, DOI 10.1038/nm1316	3	0
1652	2004	Essers MAG, 2004, EMBO J, V23, P4802, DOI 10.1038/sj.emboj.7600476	3	0
1653	2020	Esser N, 2020, DIABETOLOGIA, V63, P2007, DOI 10.1007/s00125-020-05245-x	3	0
1654	2015	Erion KA, 2015, J BIOL CHEM, V290, P16191, DOI 10.1074/jbc.M114.620351	3	0
1655	2017	Eriksson O, 2017, ACTA DIABETOL, V54, P1039, DOI 10.1007/s00592-017-1046-2	3	0
1656	2014	Engin F, 2014, SCI REP-UK, V4, P0, DOI 10.1038/srep04054	3	0
1657	2011	Elsner M, 2011, DIABETES, V60, P200, DOI 10.2337/db09-1401	3	0
1658	2014	Eliasson L, 2014, ACTA PHYSIOL, V211, P273, DOI 10.1111/apha.12285	3	0
1659	2017	Elghazi L, 2017, MOL METAB, V6, P560, DOI 10.1016/j.molmet.2017.03.010	3	0
1660	2013	Eleazu CO, 2013, J DIABETES METAB DIS, V12, P0, DOI 10.1186/2251-6581-12-60	3	0
1661	2001	Elbashir SM, 2001, NATURE, V411, P494, DOI 10.1038/35078107	3	0
1662	2008	El OUAAMARIA, 2008, DIABETES, V57, P2708, DOI 10.2337/db07-1614	3	0
1663	2008	Eizirik DL, 2008, BIOCHEM SOC T, V36, P321, DOI 10.1042/BST0360321	3	0
1664	2003	Ehses JA, 2003, ENDOCRINOLOGY, V144, P4433, DOI 10.1210/en.2002-0068	3	0
1665	2015	Efeyan A, 2015, NATURE, V517, P302, DOI 10.1038/nature14190	3	0
1666	2004	Efanov AM, 2004, DIABETES, V53, P0, DOI 10.2337/diabetes.53.suppl_3.S75	3	0
1667	1999	Edvell A, 1999, ENDOCRINOLOGY, V140, P778, DOI 10.1210/en.140.2.778	3	0.01
1668	2017	Ediger BN, 2017, J CLIN INVEST, V127, P215, DOI 10.1172/JCI88016	3	0
1669	2000	Easom RA, 2000, SEMIN CELL DEV BIOL, V11, P253, DOI 10.1006/scdb.2000.0174	3	0.01
1670	2001	Dyachok O, 2001, J CELL SCI, V114, P2179	3	0
1671	2013	Dumortier O, 2013, CELL METAB, V18, P312, DOI 10.1016/j.cmet.2013.06.004	3	0
1672	2004	Duchen MR, 2004, DIABETES, V53, P0, DOI 10.2337/diabetes.53.2007.S96	3	0
1673	2017	Druelle N, 2017, J CELL BIOL, V216, P4299, DOI 10.1083/jcb.201704044	3	0
1674	2015	Dou HQ, 2015, DIABETOLOGIA, V58, P324, DOI 10.1007/s00125-014-3437-z	3	0
1675	2007	Dotta F, 2007, P NATL ACAD SCI USA, V104, P5115, DOI 10.1073/pnas.0700442104	3	0
1676	2016	Dooley J, 2016, NAT GENET, V48, P519, DOI 10.1038/ng.3531	3	0
1677	2016	Dooley J, 2016, DIABETES, V65, P53, DOI 10.2337/db15-0770	3	0
1678	2010	Donath MY, 2010, TRENDS ENDOCRIN MET, V21, P261, DOI 10.1016/j.tem.2009.12.010	3	0
1679	2006	Doliba NM, 2006, AM J PHYSIOL-ENDOC M, V291, P0, DOI 10.1152/ajpendo.00579.2005	3	0
1680	2015	Dolensek J, 2015, ISLETS, V7, P0, DOI 10.1080/19382014.2015.1024405	3	0
1681	2008	Dogusan Z, 2008, DIABETES, V57, P1236, DOI 10.2337/db07-0844	3	0
1682	2005	Docherty HM, 2005, BIOCHEM J, V389, P813, DOI 10.1042/BJ20041891	3	0
1683	2004	Dixon G, 2004, CLIN SCI, V106, P191, DOI 10.1042/CS20030261	3	0
1684	2011	Ding SY, 2011, J BIOL CHEM, V286, P16768, DOI 10.1074/jbc.M110.192799	3	0
1685	2001	Dickson LM, 2001, J BIOL CHEM, V276, P21110, DOI 10.1074/jbc.M101257200	3	0
1686	2004	Diani AR, 2004, AM J PHYSIOL-ENDOC M, V286, P0, DOI 10.1152/ajpendo.00331.2003	3	0
1687	2016	Dhawan S, 2016, DIABETES, V65, P1208, DOI 10.2337/db15-1331	3	0
1688	2004	Deng SP, 2004, DIABETES, V53, P624, DOI 10.2337/diabetes.53.3.624	3	0
1689	2011	Demozay D, 2011, DIABETES, V60, P2892, DOI 10.2337/db11-0341	3	0
1690	2019	Deglasse JP, 2019, ANTIOXID REDOX SIGN, V30, P297, DOI 10.1089/ars.2017.7287	3	0
1691	2011	Defronzo RA, 2011, J CLIN ENDOCR METAB, V96, P2354, DOI 10.1210/jc.2011-0246	3	0
1692	2005	Defronzo RA, 2005, DIABETES CARE, V28, P1092, DOI 10.2337/diacare.28.5.1092	3	0
1693	2010	De Marinis YZ, 2010, CELL METAB, V11, P543, DOI 10.1016/j.cmet.2010.04.007	3	0
1694	2017	De Marchi U, 2017, J CELL SCI, V130, P1929, DOI 10.1242/jcs.200741	3	0
1695	2019	De Jesus DF, 2019, NAT METAB, V1, P765, DOI 10.1038/s42255-019-0089-9	3	0
1696	2020	Davis JC, 2020, CELL REP, V31, P0, DOI 10.1016/j.celrep.2020.107623	3	0
1697	1999	Datta SR, 1999, GENE DEV, V13, P2905, DOI 10.1101/gad.13.22.2905	3	0.01
1698	2000	Darville MI, 2000, ENDOCRINOLOGY, V141, P153, DOI 10.1210/en.141.1.153	3	0
1699	2014	Dadi PK, 2014, J BIOL CHEM, V289, P12435, DOI 10.1074/jbc.M114.562587	3	0
1700	2003	Cunningham BA, 2003, BIOCHEM J, V369, P173, DOI 10.1042/BJ20021196	3	0
1701	2004	Cui YX, 2004, MOL CELL BIOL, V24, P258, DOI 10.1128/MCB.24.1.258-269.2004	3	0
1702	2001	Crabtree JS, 2001, P NATL ACAD SCI USA, V98, P1118, DOI 10.1073/pnas.98.3.1118	3	0
1703	2014	Costes S, 2014, AUTOPHAGY, V10, P1004, DOI 10.4161/auto.28478	3	0
1704	2013	Costes S, 2013, DIABETES, V62, P327, DOI 10.2337/db12-1326	3	0
1705	2006	Collombat P, 2006, MECH DEVELOP, V123, P501, DOI 10.1016/j.mod.2006.05.006	3	0
1706	2006	Collier JJ, 2006, DIABETES, V55, P1398, DOI 10.2337/db05-1000	3	0
1707	2011	Colli ML, 2011, PLOS PATHOG, V7, P0, DOI 10.1371/journal.ppat.1002267	3	0
1708	2010	Colli ML, 2010, HUM MOL GENET, V19, P135, DOI 10.1093/hmg/ddp474	3	0
1709	2007	Cnop M, 2007, DIABETES CARE, V30, P677, DOI 10.2337/dc06-1834	3	0
1710	2004	Cline GW, 2004, J BIOL CHEM, V279, P44370, DOI 10.1074/jbc.M311842200	3	0
1711	2014	Clardy SM, 2014, BIOCONJUGATE CHEM, V25, P171, DOI 10.1021/bc4005014	3	0
1712	2015	Cieslak M, 2015, ACTA BIOCHIM POL, V62, P15	3	0
1713	2015	Chu KY, 2015, DIABETOLOGIA, V58, P2074, DOI 10.1007/s00125-015-3665-x	3	0
1714	2005	Choudhury AI, 2005, J CLIN INVEST, V115, P940	3	0
1715	2002	Chong MMW, 2002, J BIOL CHEM, V277, P27945, DOI 10.1074/jbc.M110214200	3	0
1716	2003	Choi JB, 2003, DIABETOLOGIA, V46, P1366, DOI 10.1007/s00125-003-1182-9	3	0
1717	2012	Cheng X, 2012, CELL STEM CELL, V10, P371, DOI 10.1016/j.stem.2012.02.024	3	0
1718	2004	Chen W, 2004, ENDOCRINOLOGY, V145, P627, DOI 10.1210/en.2003-1274	3	0
1719	2003	Chen LY, 2003, DIABETES, V52, P1723, DOI 10.2337/diabetes.52.7.1723	3	0
1720	2010	Chen JQ, 2010, DIABETES, V59, P440, DOI 10.2337/db09-0949	3	0
1721	2016	Chen F, 2016, DIABETOLOGIA, V59, P316, DOI 10.1007/s00125-015-3805-3	3	0
1722	2017	Chatterjee S, 2017, LANCET, V389, P2239, DOI 10.1016/S0140-6736(17)30058-2	3	0
1723	2009	Chang TJ, 2009, DIABETOLOGIA, V52, P1112, DOI 10.1007/s00125-009-1337-4	3	0
1724	2013	Chang KC, 2013, PLOS ONE, V8, P0, DOI 10.1371/journal.pone.0054374	3	0
1725	2004	Chang I, 2004, J IMMUNOL, V172, P7008, DOI 10.4049/jimmunol.172.11.7008	3	0
1726	2015	Chan JY, 2015, MOL CELL ENDOCRINOL, V413, P189, DOI 10.1016/j.mce.2015.06.025	3	0
1727	2011	Chan JY, 2011, DIABETOLOGIA, V54, P1766, DOI 10.1007/s00125-011-2139-z	3	0
1728	2004	Chan CB, 2004, DIABETES, V53, P0, DOI 10.2337/diabetes.53.2007.S136	3	0
1729	1999	Chan CB, 1999, DIABETES, V48, P1482, DOI 10.2337/diabetes.48.7.1482	3	0.01
1730	2008	Chambers KT, 2008, DIABETES, V57, P124, DOI 10.2337/db07-0944	3	0
1731	2009	Cha CY, 2009, BIOPHYS J, V97, P3086, DOI 10.1016/j.bpj.2009.08.060	3	0
1732	2006	Cerf ME, 2006, EUR J ENDOCRINOL, V155, P671, DOI 10.1530/eje.1.02277	3	0
1733	2013	Cerf MARLONE, 2013, FRONT ENDOCRINOL (LAUSANNE), V4, P37, DOI 10.3389/fendo.2013.00037	3	0
1734	2022	Cataldo LR, 2022, ACTA PHYSIOL, V234, P0, DOI 10.1111/apha.13761	3	0
1735	2013	Carrero JA, 2013, PLOS ONE, V8, P0, DOI 10.1371/journal.pone.0059701	3	0
1736	1999	Carlsson C, 1999, ENDOCRINOLOGY, V140, P3422, DOI 10.1210/en.140.8.3422	3	0.01
1737	2003	Cardozo AK, 2003, DIABETOLOGIA, V46, P255, DOI 10.1007/s00125-002-1017-0	3	0
1738	2009	Calcraft PJ, 2009, NATURE, V459, P596, DOI 10.1038/nature08030	3	0
1739	2014	Cadavez L, 2014, PLOS ONE, V9, P0, DOI 10.1371/journal.pone.0101797	3	0
1740	2013	Butler AE, 2013, DIABETES, V62, P2595, DOI 10.2337/db12-1686	3	0
1741	2004	Butler AE, 2004, DIABETES, V53, P1509, DOI 10.2337/diabetes.53.6.1509	3	0
1742	2006	Buteau J, 2006, DIABETES, V55, P1190, DOI 10.2337/db05-0825	3	0
1743	2008	Burlison JS, 2008, DEV BIOL, V316, P74, DOI 10.1016/j.ydbio.2008.01.011	3	0
1744	2003	Burgoyne RD, 2003, PHYSIOL REV, V83, P581, DOI 10.1152/physrev.00031.2002	3	0
1745	2019	Burgos-moron E, 2019, J CLIN MED, V8, P0, DOI 10.3390/jcm8091385	3	0
1746	2004	Brunet A, 2004, SCIENCE, V303, P2011, DOI 10.1126/science.1094637	3	0
1747	2004	Brun T, 2004, J CELL BIOL, V167, P1123, DOI 10.1083/jcb.200405148	3	0
1748	2015	Bruin JE, 2015, STEM CELL REP, V5, P1081, DOI 10.1016/j.stemcr.2015.10.013	3	0
1749	2013	Bruin JE, 2013, DIABETOLOGIA, V56, P1987, DOI 10.1007/s00125-013-2955-4	3	0
1750	2014	Brozzi F, 2014, J BIOL CHEM, V289, P20677, DOI 10.1074/jbc.M114.568808	3	0
1751	2003	Brownlee M, 2003, J CLIN INVEST, V112, P1788, DOI 10.1172/JCI200320501	3	0
1752	2001	Brownlee M, 2001, NATURE, V414, P813, DOI 10.1038/414813a	3	0
1753	2014	Broca C, 2014, PLOS ONE, V9, P0, DOI 10.1371/journal.pone.0092066	3	0
1754	2001	Briaud I, 2001, DIABETES, V50, P315, DOI 10.2337/diabetes.50.2.315	3	0
1755	2016	Brereton MF, 2016, DIABETES OBES METAB, V18, P102, DOI 10.1111/dom.12732	3	0
1756	2004	Braun M, 2004, J PHYSIOL-LONDON, V559, P397, DOI 10.1113/jphysiol.2004.066563	3	0
1757	2004	Bottino R, 2004, DIABETES, V53, P2559, DOI 10.2337/diabetes.53.10.2559	3	0
1758	2011	Boslem E, 2011, BIOCHEM J, V435, P267, DOI 10.1042/BJ20101867	3	0
1759	2006	Bordone L, 2006, PLOS BIOL, V4, P210, DOI 10.1371/journal.pbio.0040031	3	0
1760	2000	Bonny C, 2000, J BIOL CHEM, V275, P16466, DOI 10.1074/jbc.M908297199	3	0.01
1761	2010	Bonner-weir S, 2010, DIABETES, V59, P2340, DOI 10.2337/db10-0084	3	0
1762	2001	Bonner-weir S, 2001, DIABETES, V50, P0, DOI 10.2337/diabetes.50.2007.S20	3	0
1763	2000	Bonner-weir S, 2000, ENDOCRINOLOGY, V141, P1926, DOI 10.1210/en.141.6.1926	3	0
1764	2012	Boj SF, 2012, CELL, V151, P1595, DOI 10.1016/j.cell.2012.10.053	3	0
1765	2003	Bock T, 2003, DIABETES, V52, P1716, DOI 10.2337/diabetes.52.7.1716	3	0
1766	2008	Blandino-rosano M, 2008, J MOL ENDOCRINOL, V41, P35, DOI 10.1677/JME-07-0154	3	0
1767	2004	Biondi CA, 2004, MOL CELL BIOL, V24, P3125, DOI 10.1128/MCB.24.8.3125-3131.2004	3	0
1768	2002	Best L, 2002, J MEMBRANE BIOL, V185, P193, DOI 10.1007/s00232-001-0114-1	3	0
1769	2004	Bertram R, 2004, B MATH BIOL, V66, P1313, DOI 10.1016/j.bulm.2003.12.005	3	0
1770	2003	Berridge MJ, 2003, NAT REV MOL CELL BIO, V4, P517, DOI 10.1038/nrm1155	3	0
1771	2002	Bergman RN, 2002, EUR J CLIN INVEST, V32, P35, DOI 10.1046/j.1365-2362.32.s3.5.x	3	0
1772	2015	Berger M, 2015, P NATL ACAD SCI USA, V112, P2888, DOI 10.1073/pnas.1319378112	3	0
1773	2016	Berchtold LA, 2016, ADV CLIN CHEM, V75, P99, DOI 10.1016/bs.acc.2016.02.001	3	0
1774	2016	Benthuysen JR, 2016, J CLIN INVEST, V126, P3651, DOI 10.1172/JCI87439	3	0
1775	2001	Ben-shushan E, 2001, J BIOL CHEM, V276, P17533, DOI 10.1074/jbc.M009088200	3	0
1776	2022	Benninger RKP, 2022, NAT REV ENDOCRINOL, V18, P9, DOI 10.1038/s41574-021-00568-0	3	0
1777	2014	Benninger RKP, 2014, TRENDS ENDOCRIN MET, V25, P399, DOI 10.1016/j.tem.2014.02.005	3	0
1778	2008	Beith JL, 2008, ENDOCRINOLOGY, V149, P2251, DOI 10.1210/en.2007-1557	3	0
1779	2006	Beauwens R, 2006, ENDOCRINE, V30, P353, DOI 10.1007/s12020-006-0014-3	3	0
1780	2012	Basford CL, 2012, DIABETOLOGIA, V55, P358, DOI 10.1007/s00125-011-2335-x	3	0
1781	2014	Bartolome A, 2014, DIABETES, V63, P2996, DOI 10.2337/db13-0970	3	0
1782	2009	Barrett JC, 2009, NAT GENET, V41, P703, DOI 10.1038/ng.381	3	0
1783	2011	Bar-nur O, 2011, CELL STEM CELL, V9, P17, DOI 10.1016/j.stem.2011.06.007	3	0
1784	2016	Barlow J, 2016, BIOCHEM J, V473, P487, DOI 10.1042/BJ20151080	3	0
1785	2001	Barg S, 2001, J CELL SCI, V114, P2145	3	0
1786	2008	Bar Y, 2008, DIABETES, V57, P2413, DOI 10.2337/db07-1323	3	0
1787	2017	Balhuizen A, 2017, SCI REP-UK, V7, P0, DOI 10.1038/s41598-017-15417-2	3	0
1788	2010	Balhuizen A, 2010, MOL CELL ENDOCRINOL, V320, P16, DOI 10.1016/j.mce.2010.01.030	3	0
1789	2019	Balboa D, 2019, STEM CELLS, V37, P33, DOI 10.1002/stem.2913	3	0
1790	2010	Balasubramanian R, 2010, BIOCHEM PHARMACOL, V79, P1317, DOI 10.1016/j.bcp.2009.12.026	3	0
1791	2016	Baeyens L, 2016, DIABETES OBES METAB, V18, P63, DOI 10.1111/dom.12716	3	0
1792	2012	Back SH, 2012, EXP DIABETES RES, V0, P0, DOI 10.1155/2012/618396	3	0
1793	2013	Bachar-wikstrom E, 2013, DIABETES, V62, P1227, DOI 10.2337/db12-1474	3	0
1794	2013	Awasthi R, 2013, DRUG DEV IND PHARM, V40, P1	3	0
1795	2015	Arous C, 2015, AM J PHYSIOL-ENDOC M, V309, P0, DOI 10.1152/ajpendo.00268.2015	3	0
1796	2016	Arda HE, 2016, CELL METAB, V23, P909, DOI 10.1016/j.cmet.2016.04.002	3	0
1797	2007	Aramata S, 2007, ENDOCR J, V54, P659, DOI 10.1507/endocrj.KR-101	3	0
1798	2003	Araki E, 2003, EXP BIOL MED, V228, P1213, DOI 10.1177/153537020322801018	3	0
1799	2012	Andralojc K, 2012, DIABETOLOGIA, V55, P1247, DOI 10.1007/s00125-012-2491-7	3	0
1800	2007	Andrali SS, 2007, J BIOL CHEM, V282, P15589, DOI 10.1074/jbc.M701762200	3	0
1801	2012	Andersson O, 2012, CELL METAB, V15, P885, DOI 10.1016/j.cmet.2012.04.018	3	0
1802	2013	Amisten S, 2013, PHARMACOL THERAPEUT, V139, P359, DOI 10.1016/j.pharmthera.2013.05.004	3	0
1803	2012	Al-salami H, 2012, EUR J DRUG METAB PH, V37, P99, DOI 10.1007/s13318-011-0060-y	3	0
1804	2008	Alonso-magdalena P, 2008, PLOS ONE, V3, P0, DOI 10.1371/journal.pone.0002069	3	0
1805	2010	Allagnat F, 2010, DIABETOLOGIA, V53, P1120, DOI 10.1007/s00125-010-1699-7	3	0
1806	2017	Alhawiti NM, 2017, CURR DRUG TARGETS, V18, P1095, DOI 10.2174/1389450118666170130145514	3	0
1807	2013	Al-hasani K, 2013, DEV CELL, V26, P86, DOI 10.1016/j.devcel.2013.05.018	3	0
1808	2017	Alfar EA, 2017, SCI REP-UK, V7, P0, DOI 10.1038/s41598-017-03873-9	3	0
1809	2016	Alarcon C, 2016, DIABETES, V65, P438, DOI 10.2337/db15-0792	3	0
1810	2017	Al NAHDIAMT, 2017, OXID MED CELL LONGEV, V2017, P0, DOI 10.1155/2017/7054272	3	0
1811	2002	Aizawa T, 2002, DIABETES, V51, P0, DOI 10.2337/diabetes.51.2007.S96	3	0
1812	2000	Ahren B, 2000, DIABETOLOGIA, V43, P393, DOI 10.1007/s001250051322	3	0
1813	2015	Ahn C, 2015, MOL CELL ENDOCRINOL, V412, P302, DOI 10.1016/j.mce.2015.05.017	3	0
1814	2018	Ahlqvist E, 2018, LANCET DIABETES ENDO, V6, P361, DOI 10.1016/S2213-8587(18)30051-2	3	0
1815	2016	Aharoni-simon M, 2016, ENDOCRINOLOGY, V157, P2270, DOI 10.1210/en.2015-1964	3	0
1816	2015	Agarwal V, 2015, ELIFE, V4, P0, DOI 10.7554/eLife.05005	3	0
1817	2004	Accili D, 2004, CELL, V117, P421, DOI 10.1016/S0092-8674(04)00452-0	3	0
1818	2015	Abdulkarim B, 2015, DIABETES, V64, P3951, DOI 10.2337/db15-0477	3	0
1819	2007	Abderrahmani A, 2007, DIABETOLOGIA, V50, P1304, DOI 10.1007/s00125-007-0642-z	3	0
1820	2019	**internationaldiabetesfederation , 2019, DIABETES ATLAS, V9th, P0	3	0
1821	2019	Zhong F, 2019, FRONT ENDOCRINOL, V10, P0, DOI 10.3389/fendo.2019.00101	2	0
1822	2022	Zheng S, 2022, ENDOCRINE, V75, P740, DOI 10.1007/s12020-021-02875-y	2	0
1823	2017	Zhang Q, 2017, CELL, V168, P37, DOI 10.1016/j.cell.2016.12.012	2	0
1824	2021	Zhang M, 2021, DIABETOLOGIA, V64, P1144, DOI 10.1007/s00125-021-05389-4	2	0
1825	2020	Zhang JQ, 2020, ADV PHARMACOL, V87, P89, DOI 10.1016/bs.apha.2019.08.002	2	0
1826	2021	Zhang GF, 2021, CELL METAB, V33, P804, DOI 10.1016/j.cmet.2020.11.020	2	0
1827	2018	Yuan T, 2018, J MOL BIOL, V430, P904, DOI 10.1016/j.jmb.2018.02.013	2	0
1828	2020	Yu Y, 2020, J ENDOCRINOL, V246, P13, DOI 10.1530/JOE-20-0055	2	0
1829	2020	Yoshihara E, 2020, NATURE, V586, P606, DOI 10.1038/s41586-020-2631-z	2	0
1830	2019	Ye RS, 2019, J ENDOCR SOC, V3, P617, DOI 10.1210/js.2018-00372	2	0
1831	2018	Xin Y, 2018, BIOMED PHARMACOTHER, V102, P1120, DOI 10.1016/j.biopha.2018.03.172	2	0
1832	2018	Xiao XW, 2018, CELL STEM CELL, V22, P78, DOI 10.1016/j.stem.2017.11.020	2	0
1833	2021	Wu CT, 2021, CELL METAB, V33, P1565, DOI 10.1016/j.cmet.2021.05.013	2	0
1834	2021	Weiser A, 2021, INT J MOL SCI, V22, P0, DOI 10.3390/ijms22052515	2	0
1835	2018	Wei XW, 2018, J ENZYM INHIB MED CH, V33, P1494, DOI 10.1080/14756366.2018.1477138	2	0
1836	2018	Wang J, 2018, INT J MOL SCI, V19, P0, DOI 10.3390/ijms19040985	2	0
1837	2017	Wang H, 2017, NAT COMMUN, V8, P0, DOI 10.1038/s41467-017-00992-9	2	0
1838	2021	Vela-guajardo JE, 2021, CURR DIABETES REV, V17, P0, DOI 10.2174/1573399816666201103142102	2	0
1839	2019	Vantyghem MC, 2019, LANCET, V394, P1274, DOI 10.1016/S0140-6736(19)31334-0	2	0
1840	2021	Trogden KP, 2021, ELIFE, V10, P0	2	0
1841	2017	Trexler AJ, 2017, CELL CALCIUM, V67, P1, DOI 10.1016/j.ceca.2017.07.008	2	0
1842	2019	Townsend SE, 2019, ENDOCRINOLOGY, V160, P1885, DOI 10.1210/en.2019-00206	2	0
1843	2017	Tinkov AA, 2017, SCI TOTAL ENVIRON, V601, P741, DOI 10.1016/j.scitotenv.2017.05.224	2	0
1844	2017	Thivolet C, 2017, PLOS ONE, V12, P0, DOI 10.1371/journal.pone.0182027	2	0
1845	2018	Tersey SA, 2018, FASEB J, V32, P6150, DOI 10.1096/fj.201800150RR	2	0
1846	2019	Tao TT, 2019, LAB CHIP, V19, P948, DOI 10.1039/c8lc01298a	2	0
1847	2021	Tang XM, 2021, CELL METAB, V33, P1577, DOI 10.1016/j.cmet.2021.05.015	2	0
1848	2020	Taneera J, 2020, MOL CELL ENDOCRINOL, V499, P0, DOI 10.1016/j.mce.2019.110592	2	0
1849	2017	Taneera J, 2017, CURR MOL MED, V17, P549, DOI 10.2174/1566524018666180222121158	2	0
1850	2017	Suh KS, 2017, MOL MED REP, V15, P3871, DOI 10.3892/mmr.2017.6452	2	0
1851	2017	Stockwell BR, 2017, CELL, V171, P273, DOI 10.1016/j.cell.2017.09.021	2	0
1852	2021	Steenblock C, 2021, NAT COMMUN, V12, P0, DOI 10.1038/s41467-021-23886-3	2	0
1853	2021	Sramek J, 2021, INT J MOL SCI, V22, P0, DOI 10.3390/ijms22084285	2	0
1854	2017	Sims EK, 2017, DIABETOLOGIA, V60, P1057, DOI 10.1007/s00125-017-4237-z	2	0.01
1855	2021	Shrestha S, 2021, JCI INSIGHT, V6, P0, DOI 10.1172/jci.insight.151621	2	0
1856	2020	Shrestha N, 2020, J CLIN INVEST, V130, P3499, DOI 10.1172/JCI134874	2	0
1857	2021	Sharma RB, 2021, DIABETES, V70, P2431, DOI 10.2337/dbi20-0033	2	0
1858	2018	Shahjalal HM, 2018, STEM CELL RES THER, V9, P0, DOI 10.1186/s13287-018-1099-3	2	0
1859	2019	Scoville DW, 2019, J ENDOCRINOL, V243, P1, DOI 10.1530/JOE-19-0182	2	0
1860	2021	Schaschkow A, 2021, DIABETES, V70, P2026, DOI 10.2337/db20-1222	2	0
1861	2018	Scavuzzo MA, 2018, NAT COMMUN, V9, P0, DOI 10.1038/s41467-018-05740-1	2	0
1862	2020	Saeedi P, 2020, DIABETES RES CLIN PR, V162, P0, DOI 10.1016/j.diabres.2020.108086	2	0
1863	2019	Saeedi P, 2019, DIABETES RES CLIN PR, V157, P0, DOI 10.1016/J.DIABRES.2019.107843	2	0
1864	2019	Sabatini PV, 2019, MOL METAB, V21, P1, DOI 10.1016/j.molmet.2018.12.007	2	0
1865	2017	Sabatini DM, 2017, P NATL ACAD SCI USA, V114, P11818, DOI 10.1073/pnas.1716173114	2	0
1866	2020	Russell R, 2020, NAT COMMUN, V11, P0, DOI 10.1038/s41467-020-16550-9	2	0
1867	2019	Rodriguez-rodriguez AE, 2019, AM J TRANSPLANT, V19, P3240, DOI 10.1111/ajt.15483	2	0
1868	2017	Rodriguez-comas J, 2017, DIABETES, V66, P3029, DOI 10.2337/db16-1569	2	0
1869	2019	Ranciere F, 2019, ENVIRON HEALTH PERSP, V127, P0, DOI 10.1289/EHP5159	2	0
1870	2020	Qin WP, 2020, ENVIRON SCI TECHNOL, V54, P3428, DOI 10.1021/acs.est.9b07295	2	0
1871	2019	Qadir MMF, 2019, STEM CELL REP, V12, P611, DOI 10.1016/j.stemcr.2019.01.012	2	0
1872	2020	Prasun P, 2020, J DIABETES METAB DIS, V19, P2017, DOI 10.1007/s40200-020-00679-x	2	0
1873	2017	Poursharifi P, 2017, DIABETES OBES METAB, V19, P76, DOI 10.1111/dom.13008	2	0.01
1874	2020	Pipatpolkai T, 2020, NAT REV ENDOCRINOL, V16, P378, DOI 10.1038/s41574-020-0351-y	2	0
1875	2019	Pingitore A, 2019, DIABETES OBES METAB, V21, P330, DOI 10.1111/dom.13529	2	0
1876	2018	Peng BY, 2018, J DIABETES RES, V2018, P0, DOI 10.1155/2018/7806435	2	0
1877	2019	Pei P, 2019, FOOD CHEM TOXICOL, V125, P392, DOI 10.1016/j.fct.2019.01.015	2	0
1878	2019	Pavlikova N, 2019, SCI REP-UK, V9, P0, DOI 10.1038/s41598-019-54579-z	2	0
1879	2019	Pasquier A, 2019, NAT COMMUN, V10, P0, DOI 10.1038/s41467-019-11170-4	2	0
1880	2019	Park YJ, 2019, J CELL BIOL, V218, P1094, DOI 10.1083/jcb.201810097	2	0
1881	2017	Ottosson-laakso E, 2017, DIABETES, V66, P3013, DOI 10.2337/db17-0311	2	0
1882	2020	Oshima M, 2020, DIABETOLOGIA, V63, P395, DOI 10.1007/s00125-019-05046-x	2	0
1883	2021	Ono Y, 2021, J MOL ENDOCRINOL, V67, P71, DOI 10.1530/JME-20-0339	2	0
1884	2019	Ohara-imaizumi M, 2019, MOL METAB, V27, P0, DOI 10.1016/j.molmet.2019.06.017	2	0
1885	2019	Ohara-imaizumi M, 2019, CELL REP, V26, P1213, DOI 10.1016/j.celrep.2018.12.106	2	0
1886	2020	Oberhauser L, 2020, BBA-MOL CELL RES, V1867, P0, DOI 10.1016/j.bbamcr.2019.118619	2	0
1887	2019	Nolan CJ, 2019, DIABETES VASC DIS RE, V16, P118, DOI 10.1177/1479164119827611	2	0
1888	2019	Newsholme P, 2019, AM J PHYSIOL-CELL PH, V317, P0, DOI 10.1152/ajpcell.00141.2019	2	0
1889	2017	Nam DH, 2017, MOL CELLS, V40, P457, DOI 10.14348/molcells.2017.2296	2	0
1890	2017	Nadal A, 2017, NAT REV ENDOCRINOL, V13, P536, DOI 10.1038/nrendo.2017.51	2	0
1891	2022	Murao N, 2022, MOL METAB, V55, P0, DOI 10.1016/j.molmet.2021.101414	2	0
1892	2021	Muller JA, 2021, NAT METAB, V3, P149, DOI 10.1038/s42255-021-00347-1	2	0
1893	2017	Moon JS, 2017, J DIABETES COMPLICAT, V31, P21, DOI 10.1016/j.jdiacomp.2016.09.001	2	0
1894	2017	Montane J, 2017, FASEB J, V31, P5296, DOI 10.1096/fj.201700236R	2	0
1895	2021	Miranda MA, 2021, AM J PHYSIOL-ENDOC M, V320, P0, DOI 10.1152/ajpendo.00649.2020	2	0
1896	2020	Mijit M, 2020, BIOMOLECULES, V10, P0, DOI 10.3390/biom10030420	2	0
1897	2020	Memon B, 2020, CELLS-BASEL, V9, P0, DOI 10.3390/cells9020283	2	0
1898	2017	Mehmeti I, 2017, FREE RADICAL BIO MED, V112, P121, DOI 10.1016/j.freeradbiomed.2017.07.021	2	0
1899	2017	Massart J, 2017, DIABETES, V66, P1807, DOI 10.2337/db17-0141	2	0.01
1900	2017	Manning BD, 2017, CELL, V169, P381, DOI 10.1016/j.cell.2017.04.001	2	0
1901	2021	Lupse B, 2021, CELL REP, V36, P0, DOI 10.1016/j.celrep.2021.109490	2	0
1902	2020	Luo G, 2020, TOXICOL IN VITRO, V65, P0, DOI 10.1016/j.tiv.2020.104808	2	0
1903	2018	Lu TTH, 2018, CELL METAB, V27, P1294, DOI 10.1016/j.cmet.2018.04.013	2	0
1904	2017	Lombardi A, 2017, J AUTOIMMUN, V80, P48, DOI 10.1016/j.jaut.2017.02.002	2	0
1905	2019	Liu Y, 2019, J CELL BIOCHEM, V120, P3286, DOI 10.1002/jcb.27596	2	0
1906	2018	Liu HS, 2018, ENVIRON POLLUT, V232, P73, DOI 10.1016/j.envpol.2017.09.019	2	0
1907	2018	Liang Q, 2018, NATURE, V563, P701, DOI 10.1038/s41586-018-0733-7	2	0
1908	2020	Liang HH, 2020, BIOSCI BIOTECH BIOCH, V84, P2491, DOI 10.1080/09168451.2020.1805718	2	0
1909	2020	Li XZ, 2020, MOL THER, V28, P2430, DOI 10.1016/j.ymthe.2020.07.016	2	0
1910	2017	Li N, 2017, REDOX BIOL, V13, P541, DOI 10.1016/j.redox.2017.07.012	2	0
1911	2017	Li L, 2017, FUND CLIN PHARMACOL, V31, P17, DOI 10.1111/fcp.12232	2	0.01
1912	2017	Li C, 2017, J ENDOCRINOL, V235, P237, DOI 10.1530/JOE-17-0141	2	0.01
1913	2020	Legler J, 2020, INT J MOL SCI, V21, P0, DOI 10.3390/ijms21103480	2	0
1914	2018	Lee YS, 2018, DIABETES, V67, P2601, DOI 10.2337/db18-0155	2	0
1915	2019	Lee K, 2019, CELL REP, V28, P382, DOI 10.1016/j.celrep.2019.06.034	2	0
1916	2000	Lebrun P, 2000, DIABETOLOGIA, V43, P723, DOI 10.1007/s001250051370	2	0.01
1917	2019	Lebreton F, 2019, NAT COMMUN, V10, P0, DOI 10.1038/s41467-019-12472-3	2	0
1918	2020	Las G, 2020, MOL ASPECTS MED, V71, P0	2	0
1919	2017	Larsen HL, 2017, SEMIN CELL DEV BIOL, V66, P51, DOI 10.1016/j.semcdb.2017.01.005	2	0
1920	2020	Kusmartseva I, 2020, CELL METAB, V32, P0, DOI 10.1016/j.cmet.2020.11.005	2	0
1921	2019	Kopp MC, 2019, NAT STRUCT MOL BIOL, V26, P1053, DOI 10.1038/s41594-019-0324-9	2	0
1922	2018	Kooptiwut S, 2018, SCI REP-UK, V8, P0, DOI 10.1038/s41598-018-30698-x	2	0
1923	2020	Kolb H, 2020, BMC MED, V18, P0, DOI 10.1186/s12916-020-01688-6	2	0
1924	2017	Kolb H, 2017, BMC MED, V15, P0, DOI 10.1186/s12916-017-0901-x	2	0
1925	2018	Kimura T, 2018, DIABETES METAB, V44, P250, DOI 10.1016/j.diabet.2017.10.007	2	0
1926	2021	Khin PP, 2021, NUTRIENTS, V13, P0, DOI 10.3390/nu13051593	2	0
1927	1999	Khelili S, 1999, BIOORGAN MED CHEM, V7, P1513, DOI 10.1016/S0968-0896(99)00082-6	2	0.01
1928	2018	Kapodistria K, 2018, J CELL MOL MED, V22, P2970, DOI 10.1111/jcmm.13259	2	0
1929	2021	Kane JP, 2021, CURR OPIN PHARMACOL, V61, P21, DOI 10.1016/j.coph.2021.08.013	2	0
1930	2020	Jimenez-sanchez C, 2020, BIOMOLECULES, V10, P0, DOI 10.3390/biom10111543	2	0
1931	2019	Jesinkey SR, 2019, CELL REP, V28, P759, DOI 10.1016/j.celrep.2019.06.058	2	0
1932	2019	Infante M, 2019, NUTRIENTS, V11, P0, DOI 10.3390/nu11092185	2	0
1933	2020	Idevall-hagren O, 2020, SEMIN CELL DEV BIOL, V103, P20, DOI 10.1016/j.semcdb.2020.01.008	2	0
1934	2018	Iacovazzo D, 2018, P NATL ACAD SCI USA, V115, P1027, DOI 10.1073/pnas.1712262115	2	0
1935	2018	Huang QQ, 2018, DIABETES, V67, P2280, DOI 10.2337/db18-0223	2	0
1936	2018	Huang CF, 2018, SCI REP-UK, V8, P0, DOI 10.1038/s41598-018-24076-w	2	0
1937	2019	Huang CC, 2019, TOXICOLOGY, V425, P0, DOI 10.1016/j.tox.2019.152252	2	0
1938	2020	Hu SX, 2020, INT J MOL SCI, V21, P0, DOI 10.3390/ijms21041542	2	0
1939	2020	Hu HQ, 2020, MOL CELL ENDOCRINOL, V518, P0, DOI 10.1016/j.mce.2020.110890	2	0
1940	2018	Holm LJ, 2018, DIABETOLOGIA, V61, P1650, DOI 10.1007/s00125-018-4614-2	2	0
1941	2017	Heindel JJ, 2017, REPROD TOXICOL, V68, P3, DOI 10.1016/j.reprotox.2016.10.001	2	0.01
1942	2019	Hardeland R, 2019, INT J MOL SCI, V20, P0, DOI 10.3390/ijms20051223	2	0
1943	2019	Han X, 2019, P NATL ACAD SCI USA, V116, P10441, DOI 10.1073/pnas.1902566116	2	0
1944	2021	Hallakou-bozec S, 2021, DIABETES OBES METAB, V23, P664, DOI 10.1111/dom.14277	2	0
1945	2020	Grubelnik V, 2020, ROY SOC OPEN SCI, V7, P0, DOI 10.1098/rsos.191171	2	0
1946	2017	Grammatiki M, 2017, REV ENDOCR METAB DIS, V18, P227, DOI 10.1007/s11154-016-9403-y	2	0
1947	2020	Good AL, 2020, DIABETES, V69, P499, DOI 10.2337/dbi18-0068	2	0
1948	2020	Gnesin F, 2020, COCHRANE DB SYST REV, V0, P0, DOI 10.1002/14651858.CD012906.pub2	2	0
1949	2019	Ghiasi SM, 2019, DIABETES, V68, P747, DOI 10.2337/db18-0671	2	0
1950	2017	Gerst F, 2017, DIABETOLOGIA, V60, P2240, DOI 10.1007/s00125-017-4385-1	2	0.01
1951	2017	Gandasi NR, 2017, J CLIN INVEST, V127, P2353, DOI 10.1172/JCI88491	2	0
1952	2021	Fuchs S, 2021, CHEM REV, V121, P11458, DOI 10.1021/acs.chemrev.0c01062	2	0
1953	2017	Fu JY, 2017, DIABETES, V66, P1890, DOI 10.2337/db16-1170	2	0.01
1954	2020	Fignani D, 2020, FRONT ENDOCRINOL, V11, P0, DOI 10.3389/fendo.2020.596898	2	0
1955	2017	Ezzati M, 2017, LANCET, V390, P2627, DOI 10.1016/S0140-6736(17)32129-3	2	0
1956	2020	Eliasson L, 2020, DIABETES, V69, P804, DOI 10.2337/dbi19-0016	2	0
1957	2020	Du LJ, 2020, J DIABETES RES, V2020, P0, DOI 10.1155/2020/3695689	2	0
1958	2017	Dirice E, 2017, J BIOL CHEM, V292, P17598, DOI 10.1074/jbc.M117.804328	2	0.01
1959	2018	Diedisheim M, 2018, MOL METAB, V10, P74, DOI 10.1016/j.molmet.2018.02.002	2	0
1960	2021	Di MICCOR, 2021, NAT REV MOL CELL BIO, V22, P75, DOI 10.1038/s41580-020-00314-w	2	0
1961	2017	Desai T, 2017, NAT REV DRUG DISCOV, V16, P0, DOI 10.1038/nrd.2017.67	2	0.01
1962	2020	Daly JL, 2020, SCIENCE, V370, P861, DOI 10.1126/science.abd3072	2	0
1963	2021	Dabravolski SA, 2021, INT J MOL SCI, V22, P0, DOI 10.3390/ijms22136733	2	0
1964	2019	Cyphert HA, 2019, DIABETES, V68, P337, DOI 10.2337/db18-0903	2	0
1965	2018	Csordas G, 2018, TRENDS CELL BIOL, V28, P523, DOI 10.1016/j.tcb.2018.02.009	2	0
1966	2021	Cottle L, 2021, DIABETOLOGIA, V64, P618, DOI 10.1007/s00125-020-05345-8	2	0
1967	2020	Coate KC, 2020, CELL METAB, V32, P0, DOI 10.1016/j.cmet.2020.11.006	2	0
1968	2019	Chen YL, 2019, FASEB J, V33, P13722, DOI 10.1096/fj.201901474RR	2	0
1969	2018	Chen YC, 2018, DIABETES OBES METAB, V20, P64, DOI 10.1111/dom.13401	2	0
1970	2018	Chakrapani LN, 2018, INT J PHARM SCI RES, V9, P2130, DOI 10.13040/IJPSR.0975-8232.9(5).2130-39	2	0
1971	2020	Chae H, 2020, MOL METAB, V42, P0, DOI 10.1016/j.molmet.2020.101071	2	0
1972	2020	Cerf ME, 2020, METABOLITES, V10, P0, DOI 10.3390/metabo10110452	2	0
1973	2020	Cantuti-castelvetri L, 2020, SCIENCE, V370, P856, DOI 10.1126/science.abd2985	2	0
1974	2018	Byrnes LE, 2018, NAT COMMUN, V9, P0, DOI 10.1038/s41467-018-06176-3	2	0
1975	2020	Butler A, 2020, FRONT PHARMACOL, V10, P0, DOI 10.3389/fphar.2019.01572	2	0
1976	2020	Buha A, 2020, TOXICS, V8, P0, DOI 10.3390/toxics8030063	2	0
1977	2020	Brun T, 2020, INT J MOL SCI, V21, P0, DOI 10.3390/ijms21113982	2	0
1978	2021	Bourgeois S, 2021, CELLS-BASEL, V10, P0, DOI 10.3390/cells10010191	2	0
1979	2019	Boland BB, 2019, DIABETES, V68, P131, DOI 10.2337/db18-0304	2	0
1980	2021	Bohuslavova R, 2021, INT J MOL SCI, V22, P0, DOI 10.3390/ijms22136713	2	0
1981	2018	Bertram R, 2018, DIABETES, V67, P351, DOI 10.2337/dbi17-0004	2	0
1982	2018	Bergeron V, 2018, DIABETES, V67, P71, DOI 10.2337/db17-0982	2	0
1983	2020	Berger C, 2020, PFLUG ARCH EUR J PHY, V472, P1249, DOI 10.1007/s00424-020-02383-4	2	0
1984	2021	Benito-vicente A, 2021, INT REV CEL MOL BIO, V359, P357, DOI 10.1016/bs.ircmb.2021.02.013	2	0
1985	2017	Bender C, 2017, DIABETES, V66, P113, DOI 10.2337/db16-0547	2	0
1986	2019	Bartley C, 2019, AM J PHYSIOL-ENDOC M, V317, P0, DOI 10.1152/ajpendo.00456.2018	2	0
1987	2017	Bansal A, 2017, ENVIRON HEALTH PERSP, V125, P0, DOI 10.1289/EHP1674	2	0.01
1988	2018	Baeyens L, 2018, PHYSIOL REV, V98, P1143, DOI 10.1152/physrev.00034.2016	2	0
1989	2017	Baar MP, 2017, CELL, V169, P132, DOI 10.1016/j.cell.2017.02.031	2	0.01
1990	2019	Arunagiri A, 2019, ELIFE, V8, P0, DOI 10.7554/eLife.44532	2	0
1991	2018	Arunagiri A, 2018, ANN NY ACAD SCI, V1418, P5, DOI 10.1111/nyas.13531	2	0
1992	2020	Aigha II, 2020, STEM CELL RES THER, V11, P0, DOI 10.1186/s13287-020-01977-0	2	0
1993	2020	Ackeifi C, 2020, JCI INSIGHT, V5, P0, DOI 10.1172/jci.insight.132594	2	0
1994	2018	Abdolazimi Y, 2018, ENDOCRINOLOGY, V159, P3143, DOI 10.1210/en.2018-00083	2	0
1995	2021	[anonymous] , 2021, IDF DIABETES ATLAS, V10th, P0	2	0
1996	1997	Yamada M, 1997, J PHYSIOL-LONDON, V499, P715, DOI 10.1113/jphysiol.1997.sp021963	1	0
1997	2000	Weiss JH, 2000, TRENDS PHARMACOL SCI, V21, P395, DOI 10.1016/S0165-6147(00)01541-8	1	0
1998	2000	Walkup GK, 2000, J AM CHEM SOC, V122, P5644, DOI 10.1021/ja000868p	1	0
1999	2001	Wahl P, 2001, SUR1 KIR6 2 CHANNELS, V0, P0	1	0
[truncated: 48 more rows]

## Sheet: Table 6&Figure 7A、7B
Rank	keyword	occurrences	total link strength
1	insulin-secreting cells	1463	1444
2	insulin secretion	1054	1036
3	expression	870	864
4	diabetes	861	851
5	pancreatic islets	808	797
6	apoptosis	740	738
7	glucose	635	634
8	gene	526	523
9	activation	518	514
10	oxidative stress	494	490
11	insulin	447	442
12	er stress	432	432
13	mechanism	354	353
14	type 2 diabetes	323	316
15	secretion	317	313
16	insulin-resistance	313	309
17	proliferation	293	291
18	mice	292	290
19	transcription factor	263	262
20	islet	262	259
21	protein	260	255
22	glp-1	233	231
23	differentiation	228	227
24	inhibition	228	227
25	dysfunction	227	227
26	in-vitro	221	219
27	rat	221	220
28	metabolism	214	212
29	death	203	202
30	mass	201	200
31	release	193	193
32	resistance	187	187
33	ca2+	182	181
34	receptor	182	179
35	stimulated insulin-secretion	178	177
36	obesity	176	174
37	in-vivo	175	173
38	growth	169	168
39	pathway	151	151
40	identification	148	146
41	phosphorylation	143	143
42	exocytosis	140	139
43	mouse	136	136
44	glucose-homeostasis	134	133
45	induced apoptosis	131	130
46	type 1 diabetes	131	129
47	inflammation	121	120
48	cytokine	107	107
49	pancreas	105	105
50	survival	104	104
51	fatty-acids	102	102
52	kinase	99	99
53	streptozotocin	98	95
54	autophagy	96	96
55	mitochondria	96	96
56	nitric-oxide	96	96
57	hyperglycemia	95	94
58	stress	95	94
59	sensitivity	90	89
60	lipotoxicity	88	88
61	mellitus	88	85
62	free fatty-acids	87	87
63	glucose-tolerance	87	87
64	unfolded protein response	87	87
65	induction	85	84
66	nf-kappa-b	85	85
67	model	84	82
68	endocrine pancreas	83	83
69	regeneration	83	83
70	protein-kinase	82	81
71	endoplasmic-reticulum	81	81
72	risk	77	77
73	ros	75	75
74	skeletal-muscle	75	75
75	oscillations	73	70
76	glucose toxicity	72	72
77	palmitate	72	72
78	failure	71	71
79	pdx1	70	70
80	activated protein-kinase	69	68
81	islet transplantation	69	69
82	homeostasis	68	68
83	insulin sensitivity	67	66
84	adipose-tissue	66	66
85	binding	66	66
86	messenger-rna	65	64
87	glucokinase	64	64
88	signal-transduction	64	64
89	line	62	62
90	rat islets	62	61
91	disease	61	60
92	exposure	61	61
93	high-fat diet	61	61
94	replication	61	61
95	toxicity	61	61
96	transgenic mice	59	56
97	association	57	57
98	high glucose	57	57
99	transplantation	57	57
100	glucotoxicity	56	56
101	progenitor cells	56	56
102	antioxidant	55	54
103	glucose-metabolism	55	55
104	liver	55	55
105	embryonic stem-cells	53	53
106	glycemic control	53	53
107	pathogenesis	53	53
108	stem-cells	53	53
109	down-regulation	52	52
110	electrical-activity	52	52
111	alpha	51	51
112	atp	51	49
113	genome-wide association	51	50
114	nitric-oxide synthase	51	51
115	langerhans	50	50
116	overexpression	50	50
117	stimulation	50	50

## Sheet: Figure 8
Rank	year	keywords	occurrences	centrality
1	2002	insulin secretion	967	0.05
2	2004	expression	836	0.02
3	2004	islet	608	0.03
4	2004	glucose	542	0.02
5	2004	activation	493	0.03
6	2004	oxidative stress	446	0.03
7	2004	apoptosis	421	0.02
8	2004	diabetes mellitus	357	0.02
9	2004	pancreatic beta-cell	341	0.02
10	2004	gene expression	339	0.04
11	2004	mechanism	335	0.02
12	2005	endoplasmic reticulum stress	322	0.01
13	2004	insulin resistance	298	0.02
14	2003	secretion	281	0.03
15	2004	pancreatic beta cell	279	0.02
16	2004	beta cell	272	0.01
17	2004	mice	271	0.01
18	2004	protein	247	0.02
19	2005	proliferation	221	0.01
20	2004	inhibition	217	0.01
21	2004	receptor	212	0.02
22	2004	in vitro	211	0.03
23	2004	dysfunction	208	0.01
24	2004	gene	206	0.01
25	2004	death	197	0.03
26	2004	ma	191	0.02
27	2004	differentiation	189	0.02
28	2002	rat	188	0.01
29	2002	release	183	0.03
30	2004	metabolism	182	0.04
31	2005	resistance	174	0.01
32	2005	pathway	173	0.01
33	2007	er stress	168	0.01
34	2004	in vivo	163	0.02
35	2004	stimulated insulin secretion	159	0.02
36	2004	growth	151	0.02
37	2005	type 2 diabete	150	0.02
38	2004	glucagon like peptide 1	150	0.02
39	2005	glucose homeostasis	140	0.03
40	2004	identification	138	0.03
41	2004	insulin	138	0.03
42	2004	fatty acid	136	0.04
43	2005	phosphorylation	131	0.02
44	2004	transcription factor	125	0.02
45	2007	obesity	123	0.03
46	2004	mouse	117	0.02
47	2005	type 2 diabetes mellitus	107	0.01
48	2004	pancreatic islet	106	0.04
49	2004	nitric oxide	106	0.02
50	2004	b cell	105	0.03
51	2004	transcription	97	0.02
52	2005	induced apoptosis	95	0.04
53	2004	survival	93	0.02
54	2004	kinase	92	0.04
55	2005	human islet	91	0.03
56	2004	glucose tolerance	84	0.02
57	2005	sensitivity	83	0.02
58	2004	exocytosis	82	0.02
59	2004	calcium	80	0.02
60	2004	endoplasmic reticulum	80	0.03
61	2005	stress	79	0.02
62	2004	induction	78	0.02
63	2004	unfolded protein response	76	0.01
64	2005	model	76	0.01
65	2005	free fatty acid	74	0.02
66	2004	nf kappa b	74	0.01
67	2004	protein kinase	70	0.03
68	2004	mellitus	68	0.03
69	2005	risk	66	0.01
70	2004	messenger rna	63	0.01
71	2004	line	63	0.02
72	2004	insulin producing cell	62	0.03
73	2005	skeletal muscle	61	0.02
74	2005	hyperglycemia	59	0.03
75	2004	stem cell	56	0.02
76	2004	glucose metabolism	56	0.02
77	2004	failure	55	0.01
78	2004	islet cell	55	0.02
79	2005	homeostasis	53	0.02
80	2006	activated protein kinase	52	0.02
81	2004	regeneration	50	0.02
82	2004	binding	49	0.02
83	2005	adipose tissue	49	0.01
84	2014	inflammation	49	0.01
85	2004	channel	48	0.03
86	2004	electrical activity	44	0.01
87	2008	type 1 diabete	44	0.01
88	2005	signal transduction	43	0.03
89	2008	insulin sensitivity	43	0.01
90	2010	type 1	42	0.01
91	2004	endocrine pancrea	41	0.01
92	2006	exposure	41	0.01
93	2005	glucose toxicity	41	0.01
94	2007	disease	41	0.01
95	2009	replication	40	0
96	2004	islet transplantation	39	0.01
97	2016	autophagy	39	0.01
98	2006	ca2+	37	0.01
99	2006	alpha cell	37	0.02
100	2005	toxicity	37	0.01
101	2005	therapy	37	0.01
102	2010	glycemic control	37	0.02
103	2010	type 2	37	0.01
104	2004	oscillation	36	0.01
105	2005	embryonic stem cell	36	0.01
106	2004	signaling pathway	36	0
107	2014	antioxidant	36	0.01
108	2004	liver	32	0.01
109	2014	association	32	0
110	2007	streptozotocin	32	0.01
111	2004	transplantation	32	0.01
112	2005	transgenic mice	31	0.01
113	2009	down regulation	31	0.01
114	2016	high fat diet	31	0
115	2006	pathogenesis	30	0.01
116	2004	alpha	30	0.01
117	2016	microrna	30	0
118	2005	glucokinase	30	0.01
119	2004	rat islet	29	0.02
120	2002	insulin release	29	0.09
121	2005	generation	28	0.01
122	2005	membrane	28	0.01
123	2004	stimulation	28	0.02
124	2012	protect	27	0.01
125	2008	palmitate	26	0.01
126	2004	nitric oxide synthase	26	0.01
127	2009	genome wide association	26	0
128	2005	progenitor cell	25	0.01
129	2009	contribute	25	0
130	2006	insulin-secreting cell	25	0
131	2004	nod mice	25	0.01
132	2005	factor kappa b	24	0.01
133	2002	inhibitor	24	0.02
134	2005	k atp channel	23	0.01
135	2016	reveal	23	0
136	2004	langerhan	23	0.01
137	2007	endothelial cell	22	0.01
138	2004	potassium channel	22	0.01
139	2016	maturation	22	0.01
140	2008	glucagon-like peptide-1	21	0
141	2005	insulin gene transcription	21	0.01
142	2005	high glucose	21	0
143	2016	dedifferentiation	21	0
144	2008	metabolic syndrome	21	0
145	2012	glp 1	21	0
146	2004	uncoupling protein 2	20	0.01
147	2015	thioredoxin interacting protein	20	0
148	2006	mutation	20	0
149	2011	beta-cell function	20	0
150	2005	interferon gamma	18	0
151	2007	induced insulin secretion	18	0
152	2008	hydrogen peroxide	17	0.01
153	2009	damage	17	0
154	2009	gene transcription	17	0
155	2005	family	17	0
156	2004	lipotoxicity	17	0
157	2004	endocrine cell	16	0.01
158	2004	endocrine	16	0
159	2005	sensitive k+ channel	16	0
160	2005	disruption	16	0.01
161	2008	extract	15	0
162	2005	growth factor	15	0.01
163	2007	cholesterol	15	0
164	2005	protein kinase c	15	0
165	2010	islet amyloid polypeptide	15	0
166	2007	lipid peroxidation	15	0
167	2009	role	15	0
168	2004	insulin secreting cell	14	0.01
169	2016	cancer	14	0
170	2005	cytokine	14	0
171	2005	dependent diabetes mellitus	14	0.01
172	2004	phosphatidylinositol 3 kinase	14	0.01
173	2016	dynamics	13	0
174	2005	translational control	13	0
175	2005	glucagon	13	0
176	2007	acid	13	0
177	2004	cytoplasmic ca2+	13	0
178	2004	insulin secretion	12	0
179	2002	k+ channel	12	0.01
180	2009	calcium channel	12	0
181	2004	atp	12	0
182	2015	mouse model	12	0
183	2009	nadph oxidase	12	0
184	2005	modulation	12	0.01
185	2007	onset	12	0
186	2004	ca2+ induced ca2+ release	12	0
187	2008	involvement	11	0
188	2004	t cell	11	0
189	2008	susceptibility	11	0
190	2005	overexpression	11	0
191	2005	necrosis factor alpha	11	0
192	2006	ion channel	11	0
193	2016	system	11	0.01
194	2012	reactive oxygen specy	11	0
195	2016	double blind	10	0
196	2012	enzyme gene expression	10	0
197	2004	ryanodine receptor	10	0
198	2004	rat pancrea	10	0
199	2017	pluripotent stem cell	10	0
200	2004	islets of langerhan	10	0
201	2006	pancreatic beta-cell	10	0
202	2005	binding protein	10	0
203	2004	plasma membrane	10	0
204	2005	type 1 diabetes mellitus	9	0
205	2004	chronic exposure	9	0
206	2021	pancreatic β	9	0
207	2004	secretory granule	9	0
208	2014	glucose-stimulated insulin secretion	8	0
209	2004	tissue	8	0
210	2016	deficiency	8	0
211	2009	signal	8	0
212	2010	camp	8	0
213	2004	intracellular ca2+	8	0
214	2004	ca2+ channel	8	0
215	2012	progenitor	8	0
216	2014	mitochondrial dysfunction	8	0
217	2004	k-atp channel	8	0.01
218	2006	insulin receptor substrate 2	8	0
219	2008	trafficking	7	0
220	2006	beta-cell ma	7	0
221	2017	target	7	0
222	2011	proinflammatory cytokine	7	0
223	2009	superoxide dismutase	7	0
224	2004	cyclic amp	7	0
225	2015	response	7	0
226	2004	pdx 1	7	0
227	2006	smooth muscle cell	7	0
228	2008	db/db mice	7	0
229	2006	knockout mice	7	0
230	2016	candidate gene	7	0
231	2004	promoter	7	0
232	2008	impaired glucose tolerance	7	0
233	2009	oxidative stress	7	0
234	2021	prevention	7	0
235	2008	prevalence	7	0
236	2002	diazoxide	7	0.01
237	2006	translocation	6	0
238	2004	mice lacking	6	0
239	2005	n terminal kinase	6	0
240	2008	cytosolic ca2+ concentration	6	0
241	2018	mafa	6	0
242	2016	bile acid	6	0
243	2005	induced electrical activity	6	0
244	2004	chromaffin cell	6	0
245	2005	sensitive potassium channel	6	0
246	2012	glutathione	5	0
247	2005	p53	5	0
248	2005	sulfonylurea receptor	5	0
249	2022	injury	5	0
250	2020	lipid metabolism	5	0
251	2010	mitochondria	5	0
252	2005	current	5	0
253	2011	dna damage	5	0
254	2015	sweet taste receptor	4	0
255	2018	alzheimers disease	4	0
256	2010	kinase b	4	0
257	2020	lactate dehydrogenase	4	0
258	2017	pancreatic beta cell	4	0
259	2019	gk rat	4	0
260	2010	transcription factor foxo1	4	0
261	2012	transcription factor pdx 1	4	0
262	2015	isoform	4	0
263	2012	inositol 1	4	0
264	2017	conversion	4	0
265	2011	beta cell ma	4	0
266	2011	growth hormone	4	0
267	2021	localization	4	0
268	2015	variant	4	0
269	2009	element binding protein 1c	4	0
270	2014	mouse islet	4	0
271	2004	hepatocyte growth factor	4	0
272	2019	mesenchymal stem cell	4	0
273	2010	kappa b	4	0
274	2012	superoxide	4	0
275	2015	nlrp3 inflammasome	4	0
276	2021	mirna	4	0
277	2021	glycation end product	4	0
278	2004	sarcoplasmic reticulum	4	0
279	2008	ins 1 cell	4	0
280	2007	glucose transporter	4	0
281	2021	polypeptide	4	0
282	2009	destruction	4	0
283	2004	neogenesis	4	0
284	2019	degradation	4	0
285	2014	domain	4	0
286	2004	rinm5f cell	4	0
287	2003	adult	4	0.01
288	2022	combination	4	0
289	2017	regulator	4	0
290	2019	ppar gamma	4	0
291	2013	response element	4	0
292	2012	malic enzyme	4	0
293	2017	up regulation	4	0
294	2021	extracellular matrix	4	0
295	2021	proinsulin	4	0
296	2017	tnf alpha	4	0
297	2010	fasting glucose	4	0
298	2010	mouse pancrea	4	0
299	2006	muscle	4	0
300	2011	hypoglycemia	4	0
301	2014	diabetic rat	4	0
302	2003	1	4	0.01
303	2020	hypertension	4	0
304	2014	type 2 diabete	4	0
305	2017	reactive oxygen	4	0
306	2015	protein coupled receptor	4	0
307	2009	tumor necrosis factor	3	0
308	2004	store	3	0
309	2007	glucose intolerance	3	0
310	2006	katp channel	3	0
311	2022	beta-cell apoptosis	3	0
312	2006	glibenclamide	3	0
313	2022	defect	3	0
314	2004	ar42j cell	3	0
315	2009	kappa b activation	3	0
316	2016	biology	3	0
317	2016	analog	3	0
318	2008	mammalian target	3	0
319	2008	nf-kappa b	3	0
320	2009	neuron	3	0
321	2005	activin a	3	0
322	2022	oxidative phosphorylation	3	0
323	2016	insulin-producing cell	3	0
324	2016	delivery	3	0
325	2004	nerve growth factor	3	0
326	2009	progression	3	0
327	2006	deletion	3	0
328	2016	abca1	3	0
329	2004	ductal cell	3	0
330	2009	human	3	0
331	2007	brin bd11	3	0
332	2016	suppression	3	0
333	2006	dependent insulinotropic polypeptide	3	0
334	2009	g protein	3	0
335	2007	element binding protein	3	0
336	2008	intravenous glucose	3	0
337	2016	tcf7l2	3	0
338	2006	niddm	3	0
339	2008	blood glucose	3	0
340	2016	bisphenol a	3	0
341	2009	factor pdx 1	3	0
342	2022	malonyl coa	3	0
343	2009	free radical	3	0
344	2016	cloning	3	0
345	2007	purification	3	0
346	2006	protein kinase b	3	0
347	2007	dependent k+ channel	3	0
348	2005	transport	3	0
349	2004	adenine nucleotide	3	0
350	2022	endocrine disruptor	3	0
351	2008	culture	3	0
352	2007	islet function	3	0
353	2002	sulfonylureareceptor	3	0
354	2006	knockout	3	0
355	2016	gut microbiota	3	0
356	2009	epithelial cell	3	0.01
357	2008	granule	3	0
358	2006	feedback control	3	0
359	2006	islet of langerhan	3	0
360	2006	tumor suppressor gene	3	0
361	2016	cytotoxicity	3	0
362	2006	brain	3	0
363	2006	signalingpathway	3	0
364	2008	ca2+ influx	3	0
365	2006	transduction	3	0
366	2006	snare protein	3	0
367	2008	kiss and run	3	0
368	2007	c jun	3	0
369	2016	protection	3	0
370	2005	bone marrow	3	0
371	2016	glp-1 receptor	3	0
372	2009	tumor suppressor	3	0
373	2016	peptide	3	0
374	2016	peptide 1 receptor	3	0
375	2016	ursodeoxycholic acid	3	0
376	2005	ratislet	2	0
377	2005	kinase a	2	0
378	2005	mitochondrial function	2	0
379	2005	men	2	0
380	2005	cleavage	2	0
381	2005	marrow derived cell	2	0
382	2005	familial hyperinsulinism	2	0
383	2005	transcriptional activity	2	0
384	2005	ligand	2	0
385	2005	oxidation	2	0
386	2005	activating glucokinase mutation	2	0
387	2005	protein phosphatase	2	0
388	2005	caspase	2	0
389	2005	stimulus-secretion coupling	2	0
390	2005	focal adenomatous hyperplasia	2	0
391	2005	hepatocyte nuclear factor 1 alpha	2	0
392	2005	dexamethasone	2	0
393	2005	intracellular calcium	2	0
394	2005	islet perifusion	2	0
395	2005	cytosolic ca2+	2	0
396	2005	transmembrane protein	2	0
397	2005	okadaic acid	2	0
398	2005	integrin	2	0
399	2005	glucotoxicity	2	0
400	2002	pharmacological evaluation	2	0
401	2005	accumulation	2	0
402	2005	pc12 cell	2	0
403	2005	induced gene	2	0
404	2005	crystal structure	2	0
405	2005	epidermal growth factor	2	0
406	2005	syntaxin	2	0
407	2002	pinacidil	2	0
408	2005	islet neogenesis	2	0
409	2005	complex	2	0
410	2005	optic atrophy	2	0
411	2003	bpdz 44	1	0
412	2002	acetal	1	0
413	2003	derivative	1	0
414	2002	probe	1	0
415	2002	selective cleavage	1	0
416	2003	smooth muscle	1	0
417	2002	ketal	1	0
418	2002	opener	1	0
419	2002	efflux	1	0
420	2002	intracellular free zinc	1	0
421	2002	mild	1	0
422	2002	zn2+	1	0
423	2002	chloride	1	0
